# Supplementary material for: Association mapping reveals the genetic architecture of tomato response to water deficit: focus on major fruit quality traits
Source: J Exp Bot. 2016 Nov 17;67(22):6413–30. doi: 10.1093/jxb/erw411 (PMC5181584; doi:10.1093/jxb/erw411)
Supplement: Supplementary Data [file supp_erw411_Supplementary_Tables_S1_S3_S5_S8.xlsx]

## Sheet: TableS1_Accession&Phenotype
Table S1. Genetic and phenotypic description of the accessions in the GWA population. Some accessions are referred under different names according to the gene banks, also we indicate the different possible names for a same accession in ‘Other_names(s)’. ‘Seed_bank' refers to the organizations that provided the seeds for the experimentations: TGRC for the 'Tomato Genetics Resource Center' in Unive…
			Country_name		Genetic group				Phenotypic data
Genotype_name	Ohter_name(s)	Seed_bank			Genetic_group	Genetic _subgroup	Present_in_Blanca_et_al_2015		Flw.Avi.S	Flw.Avi.T	Flw.Aga.S	Flw.Aga.T	Diam.Avi.S	Diam.Avi.T	Diam.Aga.S	Diam.Aga.T	Leaf.Avi.S	Leaf.Avi.T	Leaf.Aga.S	Leaf.Aga.T	Ht.Avi.S	Ht.Avi.T	Ht.Aga.S	Ht.Aga.T	Nbfruits.Avi.S	Nbfruits.Avi.T	FW.Avi.S	FW.Avi.T	FW.Aga.S	FW.Aga.T	FIR.Avi.S	FIR.Avi.T	FIR.Aga.S	FIR.Aga.T	DMW.Avi.S	DMW.Avi.T	pH.Avi.S	pH.Avi.T	SSC.Avi.S	SSC.Avi.T	VitCFM.Avi.S	VitCFM.Avi.T	VitCDM.Avi.S	VitCDM.Avi.T	CitricFM.Avi.S	CitricFM.Avi.T	CitricDM.Avi.S	CitricDM.Avi.T	MalicFM.Avi.S
BGV12627	PI_129105 ; L00994	COMAV	Colombia		SLC	SLC_non_Andean	YES		128.5	126.5	89	88	10.07	16.25	11	16	28.5	46.5	26	53.5	118.5	135	116.5	130.5	30	47	11.9794	13.1859	14.35	18.2234	30.4167	33.7727	27	25.4	10.404	8.61733	4.15	4.2	8.5	7.33333	0.0496156	0.053019	0.476891	0.61526	0.4941	0.376309	4.74914	4.36688	0.0366138
BGV13157	LA2254	COMAV	Peru		SLC	SLC_Peru	YES		132	131.5	92	93	9.75	14.655	9	20	29.5	43	23.5	42.5	120.5	125	100	124.5	21	25	29.508	37.4565	20.7823	45.9533	34.1	32.6471	30	28.9	7.88836	6.8587	4.13	4.23333	6.13333	6	0.0437555	0.0381356	0.554684	0.556018	0.427008	0.399411	5.41314	5.82343	0.0278716
BGV13161	LA2263	COMAV	Peru		SLC	SLC_Peru	YES		138.5	131.5	NA	NA	10.12	16.005	NA	NA	28.5	43	NA	NA	127.5	125	NA	NA	36.5	33	15.2226	24.4461	NA	NA	40.9211	44.6111	NA	NA	7.73831	6.36019	4.02667	4.10333	6.23333	5.5	0.0518177	0.0412822	0.669626	0.649072	0.430271	0.408715	5.56027	6.42615	0.0296766
BGV13945	LA2692_1	COMAV	Peru		SLC	SLC_Peru	YES		129.5	129.5	90.5	89.5	12.655	13.6	11	21	30.5	34	24	40.5	122	137.5	109.5	115	39.5	30.5	7.78429	11.0168	7.2634	12.204	46.5952	37.8684	42.8	36.7	9.46394	7.67206	3.98667	4.21	7.5	6.76667	0.0588208	0.0382755	0.621525	0.498895	0.511165	0.35863	5.40118	4.67449	0.0588814
BGV5895	ECU78	COMAV	Bolivia		SLC	SLC_non_Andean	YES		129	131.5	94	97	11.425	18.03	12	14	34	38.5	31	28	117.5	125	98	98	33	60.5	9.9281	12.25	10.0313	10.0547	32.5714	31.4722	29.4	35.5	9.7804	8.43244	4.17333	4.25	7.66667	6.23333	0.0342559	0.0311889	0.35025	0.369868	0.414109	0.349064	4.23407	4.13954	0.100293
BGV6071	ECU284_2	COMAV	Ecuador		SLC	SLC_non_Andean	YES		128	141	90.5	90.5	9.925	15.71	10	26	34	43	27	44.5	108.5	155	84.5	111.5	40	46	22.7271	27.5688	24.3687	30.1847	28.5588	27.8529	45.4	20.5	8.0245	6.41296	4.23667	4.07	6.3	5.16667	0.0294609	0.0266506	0.367137	0.415575	0.563428	0.446889	7.02135	6.96852	0.0341955
BGV6767	ECU1007	COMAV	Ecuador		SLC	SLC_Ecuador	YES		129.5	127.5	83	90	12.215	14.815	NA	NA	34.5	46	NA	NA	124	121.5	NA	NA	17.5	38.5	10.5405	10.628	NA	NA	34.7857	31.6	NA	NA	10.6942	9.4406	4.09	4.14667	8.3	7.7	0.0423989	0.0447382	0.396467	0.473892	0.647056	0.554861	6.05054	5.87739	0.0504296
BGV6769	ECU1009	COMAV	Ecuador		SLC	SLC_Ecuador	YES		128.5	127.5	89.5	84.5	12.37	15.31	19	20.5	30.5	41	29	41	95	95	95	83	25	44.5	16.7544	21.8765	17.4315	17.8344	39.9167	35.3235	32.6	40.9	8.53176	6.48037	3.79667	4.53	6.86667	5.13333	0.0416517	0.0429854	0.488196	0.663317	0.57385	0.418146	6.72604	6.4525	0.0509674
BGV6779	ECU1019	COMAV	Ecuador		SLC	SLC_Ecuador	YES		129	133	93	94	11.54	14.045	15	20.5	34.5	44	24	32	87.5	103.5	84	70.5	24	27.5	17.8568	28.7082	17.908	24.3502	46.28	44.8235	40.1	42.1	9.36581	8.43822	3.97	4.00667	6.5	4.76667	0.0441226	0.0326351	0.471103	0.386753	0.615498	0.500407	6.57175	5.93024	0.0482288
BGV6827	ECU1067	COMAV	Ecuador		SLC	SLC_Ecuador	YES		140.5	135.5	94.5	95	13.525	16.77	8.5	19.5	31	41	22	39.5	140.5	144.5	NA	NA	40.625	92.5	12.431	12.9484	13.4566	16.9765	33.6905	33.0789	22.5	26.8	7.88717	7.88624	4.14	4.23667	6.26667	6.16667	0.0366361	0.0364085	0.464502	0.461671	0.47663	0.389836	6.0431	4.94325	0.0351437
BGV6931	ECU1171	COMAV	Ecuador		SLC	SLC_Ecuador	YES		136	132.5	96	95.5	10.04	14.135	10	16.5	23	38	26	48	109	117	98	106	63.5	46	11.5868	18.1444	12.1209	15.2384	NA	35.0556	21.7	23.2	8.22331	6.79842	4.37667	4.39	6.5	5.5	0.039868	0.0217993	0.484817	0.320652	0.357414	0.344396	4.34635	5.06582	0.0263272
BGV7942	MEX 128	COMAV	Cuba		SLC	SLC_non_Andean	YES		133.5	132.5	92.5	94	9.54	17.19	13.5	15	32.5	39	27	35.5	126	136.5	105.5	121	64	28	9.29929	11.3252	8.90875	12.3534	22.2222	32.0238	30.375	26.375	9.70197	8.78736	4.36333	4.45333	7.93333	7.23333	0.0635117	0.0522493	0.654627	0.594596	0.435583	0.387088	4.48963	4.40505	0.0227778
BGV7979	PE53	COMAV	Peru		SLC	SLC_Peru	YES		128.5	131	90	93.5	10.825	14.86	12.5	21	31.5	42	29	37	102.5	122	118.5	99.5	32	37	15.6574	19.5204	13.907	24.6871	41.4211	40.94	37.9	34.8	8.50458	7.84638	4.02667	4.15667	6.43333	6.96667	0.0400059	0.0378417	0.470405	0.482282	0.393415	0.39717	4.62592	5.06182	0.125157
BGV8036	LA1291	COMAV	Bolivia		SLC	SLC_Peru	YES		128	127	91	90.5	9.735	16.505	9	16	28.5	34.5	21.5	36	102.5	116	80	92.5	34	57	16.1489	19.8252	14.0084	21.3517	44.75	45.7143	38.8	27.4	8.75322	7.8944	4.00333	4.05667	7.46667	6.3	0.032393	0.0346286	0.370069	0.438648	0.589444	0.495628	6.73402	6.27823	0.0410035
BGV8096	LA2265	COMAV	Peru		SLC	SLC_Peru	YES		132.5	133.5	101.5	94	10.63	16.74	13	20	36.5	46	21	37	132.5	140	115	119	39	39.5	16.2206	14.5961	12.6139	21.9696	38.3056	40.4167	40.8	30.3	7.60437	6.75224	4.03	4.05667	5.9	5.43333	0.042912	0.0376085	0.564307	0.556979	0.4683	0.464121	6.1583	6.87359	0.031677
BGV8109	LA2688	COMAV	Peru		SP	SLC_SP_Peru	YES		129	128.5	92	91	9.31	12.18	9	13	27	34	23.5	38.5	119.5	118.5	119	95.5	34	42.5	4.00917	5.01118	3.7502	5.1511	37	38.2353	34.1	42.8	12.0888	9.89534	4.02333	4.08333	8.4	6.6	0.047472	0.0368289	0.392695	0.372184	0.771068	0.567465	6.37839	5.73467	0.0657311
BGV8219	PI_406781	COMAV	Costa Rica		SLC	SLC_non_Andean	YES		134.5	138	NA	NA	12.425	15.27	12	21	35	43.5	35	46	115	147	120	130	33	50	5.99333	5.59421	3.5587	6.3228	29.2333	27.2368	25.2857	25.125	10.1355	9.52547	4.12333	4.13667	7.7	7.46667	0.0434632	0.0359289	0.428821	0.377188	0.481845	0.472951	4.75403	4.96512	0.0823407
BGV8221	PI_406823	COMAV	Salvador		SLC	SLC_non_Andean	YES		129.5	129.5	87.5	92	10.685	15.325	11	19	30	40.5	20	37.5	118.5	121	86	108	39.5	44.5	9.2925	8.873	7.0932	9.0817	29.2692	32.1389	23.4	28.4	9.33717	7.96993	4.01	4.09333	7.3	6.13333	0.0366633	0.0297524	0.39266	0.373309	0.646807	0.553815	6.92723	6.94881	0.0339794
BGV8228	PI_438556	COMAV	Belize		SLC	SLC_non_Andean	YES		132.5	134.5	100	100	12.265	16.885	11.5	16	29.5	39.5	27	32.5	120	137	127	128	37.5	53	7.94167	8.2615	7.431	8.7772	30.3056	27.8333	32.4	32.4	9.20527	8.32004	4.31	4.36333	7.16667	6.5	0.0469421	0.0391757	0.509948	0.470859	0.482469	0.462515	5.24123	5.55905	0.0228756
BGV8230	PI_452284	COMAV	Honduras		SLC	SLC_non_Andean	YES		131	130	90	92	11.6	15.635	13.5	16	28.5	41.5	25	39	138.5	132.5	117.5	111.5	38.5	38	4.68381	4.71231	4.4179	5.5065	31.9	24.5769	33.6	27.7	9.44297	9.08054	4.00667	4.10667	6.76667	6.73333	0.0467988	0.0437751	0.495594	0.482076	0.659857	0.626333	6.98781	6.89752	0.0315517
CR001	Cervil	INRA UR1052	NA		mixture	mixture	YES		125.667	125.5	85.25	89.25	13.3933	14.25	11.5	15.75	34.3333	40.5	28.75	35	103.333	107	101.25	98.25	100	130	6.61833	6.77	5.74775	7.7544	32.6042	33.2692	29.9	30.4	11.844	11.8023	4.23333	4.33667	9.73333	8.1	0.0543587	0.0578434	0.458957	0.490103	0.383246	0.331884	3.23579	2.81203	0.0827607
CR028	Plovdiv	INRA UR1053	NA		mixture	mixture	YES		144	144.5	102.5	102.5	10.17	14.755	9.5	13	30	26.5	24.5	35.5	140.5	151.5	125.5	137	20.84	36.66	33.7261	42.4129	35.238	49.6005	41.5652	43.2941	33.7	37.4	8.50578	7.05182	4.1875	4.25	7.475	5.86667	0.0363118	0.0332057	0.426908	0.470881	0.426276	0.260928	5.0116	3.70015	0.102507
CR049	Red Pear	INRA UR1054	NA		SLC	SLC_non_Andean	YES		133.5	134	98	98.5	13.64	18.465	12.5	20.5	23	33.5	27.5	44	116	124.5	117	114	43	30	15.9539	19.41	16.8773	22.0712	41.1154	41.7778	32.9	34.5	8.34698	7.98767	4.37333	4.23667	7.16667	6.36667	0.0346891	0.0257424	0.415589	0.322277	0.346732	0.321778	4.15398	4.02843	0.0671973
CR056	Wva700	INRA UR1055	NA		SLC	SLC_non_Andean	YES		139.5	138.5	NA	NA	12.945	15.26	NA	NA	31	28.5	NA	NA	148	142	NA	NA	53	29	3.9825	4.46211	NA	NA	22	20.6053	NA	NA	11.2616	9.22556	4.615	4.82667	8.03333	7.43333	0.0527884	0.0401426	0.468746	0.435124	0.370701	0.381995	3.29172	4.14062	0.024424
CR058	Wva106	INRA UR1056	NA		SLC	SLC_non_Andean	YES		126.5	134	88.5	88	10.535	15.32	12	22.5	25	40	22.25	36.75	146.5	172.5	146.75	142.5	44	36	6.5445	9.01789	9.4578	9.9472	31.9231	28.5526	28.75	26.3	7.66174	8.89703	4.11667	4.14667	6.5	5.5	0.0333726	0.0391826	0.435575	0.440401	0.33738	0.52991	4.40344	5.95603	0.0179448
CR061	LA1582 ; PI_407539	TGRC	Peru		SP	SP_Peru	YES		126	125.5	86	93	7.42	13.46	11	11	21	26.75	25	31	135	132.5	115	120	48	39.5	2.05778	2.29556	2.2244	2.255	52.381	45.4815	29.8	38.9	11.4459	9.93672	4.45333	4.20333	8.77	7.65	0.0395141	0.0295887	0.345224	0.297771	0.487965	0.485846	4.26322	4.8894	0.0482811
CR064	66063	INRA UR1056	NA		SLC	SLC_non_Andean	YES		NA	NA	80	85.5	NA	NA	8	19	NA	NA	NA	NA	NA	NA	NA	NA	180	180	8.9884	12.879	6.3703	19.4992	43.375	44.619	32.7	35.5	8.8766	6.26239	4.25667	4.09333	7.23333	4.63333	0.0416332	0.0282521	0.469022	0.45114	0.658814	0.372652	7.42192	5.95063	0.0340665
CR073	VIR3101	VIR	Czechoslovakia		mixture	mixture	YES		146.5	148.5	106	101.5	5.91	8.785	4.5	7.5	23.5	31	16.5	27.5	162.5	168.5	147.5	116	300	300	3.34053	3.24611	1.6808	3.2279	35.2857	38.4167	27.8	29.2	11.3153	10.2712	4.125	4.27333	7.93333	7.86667	0.0524395	0.0745284	0.463439	0.725608	0.494582	0.474014	4.37092	4.615	0.130481
CR075	VIR4156	VIR	Czechoslovakia		SLC	SLC_non_Andean	YES		149	141	104	104	5.28	9.25	4	18	20	24.5	17	31	110	140.5	112	112.5	300	300	1.38556	1.62842	1.5408	1.8402	35.4286	49.3684	39	33.1	9.52848	10.178	4.15667	4.17667	5.76667	6.1	0.0452956	0.0553956	0.47537	0.544269	0.735584	0.684574	7.71985	6.72603	0.0384425
CR076	VIR135	VIR	Germany		SLC	SLC_non_Andean	YES		131	130.5	94	93.5	13.2	18.765	11	22.5	27	41.5	33	40	106	106	89	120	34	26	27.0019	35.0127	26.9413	22.6656	36.6818	36.5909	32.4	34.4	8.9297	6.85476	3.99333	4.0425	7.5	5.2	0.0367189	0.0234946	0.4112	0.342748	0.512669	0.48338	5.74117	7.05174	0.0233237
CR077	VIR1565	VIR	Peru		mixture	mixture	YES		120	120	84.5	93	10.685	12.65	9.5	16.5	25.5	27	20.5	33.5	108	101	86	140.5	180	180	7.10957	7.15083	7.4914	7.9503	50.8182	47.8958	42.7	42.1	7.62978	7.05234	4.09667	4.29	4.66667	5.43333	0.0358889	0.0360825	0.470379	0.511639	0.400623	0.337708	5.25079	4.7886	0.0436313
CR078	VIR2759	VIR	Argentina		SLC	SLC_non_Andean	YES		128	131.5	93.5	93	12.125	16.125	10	16.5	26	36.5	26.5	35	95.5	110.5	87.5	102.5	44.5	33	31.5253	36.04	27.4753	38.4195	42.8333	45.5667	39.3	30.3	8.11833	6.69983	4.11	4.06333	6.5	4.83333	0.0300087	0.0299526	0.369641	0.447066	0.45099	0.509089	5.55521	7.59855	0.059932
CR079	VIR933	VIR	NA		SLC	SLC_non_Andean	YES		127	129	90.5	92.5	12.53	18.035	10	23	25	31.5	22.5	32.5	119.5	147	115	115	32	11.5	24.5212	40.7285	19.8172	28.4815	38.5909	38.8462	33.1	29.2	6.70138	6.98482	4.14	4.17667	7.26667	5.9	0.0393924	0.0363558	0.587826	0.520497	0.327131	0.338991	4.88155	4.85325	0.0598567
CR081	VIR342	VIR	Mexico		SLC	SLC_non_Andean	YES		130	130.5	92.5	90	10.695	15.205	10.5	18.5	20	36	27	35	123.5	123	126.5	122.5	32.5	17.5	6.01056	6.60235	6.7973	8.8788	33.5909	32.9706	42.4	38.4	9.45985	9.28559	4.16333	4.28333	7.66667	6.73333	0.0668091	0.0414618	0.706239	0.446518	0.338859	0.434351	3.58207	4.67769	0.0260009
CR082	VIR362	VIR	Guatemala		SLC	SLC_non_Andean	YES		126.5	134	89	92	12.625	18.74	12	23	33	31.5	28	39	98	122.5	96.5	111.5	50.5	37	15.9828	21.72	17.0005	26.8597	30	34.1471	29.6	28.2	8.89445	7.2593	4.19333	4.14	7.13333	5.96667	0.0435624	0.0377627	0.489771	0.520198	0.340361	0.368014	3.82667	5.06955	0.0610256
CR083	VIR749	VIR	Peru		mixture	mixture	YES		129	131	99.5	97	10.6	19.95	9.5	22	27	38	24	28.5	106	113	106	102.5	40	24	14.7578	19.0333	20.0756	20.1033	41.3	49.6667	38.1	35.1	NA	NA	NA	NA	NA	NA	NA	NA	NA	NA	NA	NA	NA	NA	NA
CR084	VIR939	VIR	Peru		SLC	SLC_non_Andean	YES		129	127	93.5	93.5	11.86	18.44	9	19.5	32	36	25	34	102	86	113	117.5	45	30	14.0973	18.091	13.1029	21.4971	43.0625	48.7	28	26.3	NA	NA	NA	NA	NA	NA	NA	NA	NA	NA	NA	NA	NA	NA	NA
CR085	VIR996	VIR	Guatemala		mixture	mixture	YES		133.5	130	89.5	86.5	11.385	17.825	11	22	24	40	22	35	114.5	115	97	106.5	49.5	26	15.11	23.1513	7.2445	10.8051	26.875	32.2812	43	47.2	9.32272	6.87477	3.99	4.01	7.59333	6	0.0425088	0.0290192	0.45597	0.422112	0.461394	0.312912	4.94914	4.5516	0.169986
CR086	VIR364	VIR	Guatemala		SLC	SLC_non_Andean	YES		124.5	127.5	92	92.5	11.31	14.95	9.5	18.5	24	34.5	26.5	38	85.5	88.5	125.5	119	66.5	38	7.69259	10.335	NA	NA	52.8333	55.7143	NA	NA	7.31248	8.44223	4.14	4.25333	6.86667	6.43333	0.0374918	0.032846	0.51271	0.389067	0.267795	0.276587	3.66217	3.27624	0.111672
CR088	VIR697	VIR	Tunisia		SLC	SLC_non_Andean	YES		130	130.5	96	94.5	10.515	16.02	11.5	17	22	33.5	30	37	114	128.5	110.5	112.5	50	35.5	12.6814	17.28	13.3039	25.6858	45.6	42.2619	35.8	44.5	9.00533	8.39938	4.11667	4.17667	6.8	6.83333	0.0417285	0.0458691	0.463376	0.546101	0.516069	0.481991	5.7307	5.73841	0.0505581
CR089	VIR859	VIR	Danemark		SLC	SLC_non_Andean	YES		125.5	125.5	91	92	11.485	15.82	13	18.5	30	36.5	25.5	39	109.5	119	107	127.5	51.25	38.54	10.0091	12.7583	8.3168	13.3647	49.9333	43.9375	34.8	32.7	9.0017	8.33792	4.02	4.06667	6.93333	5.86667	0.0387785	0.0346684	0.430791	0.415792	0.557187	0.533627	6.1898	6.40001	0.0409109
CR092	VIR2277	VIR	Russia		SLC	SLC_non_Andean	YES		126.5	130	94	94.5	11.575	19	11	18.5	30.5	42.5	27	39.5	108	125	109	105	38	20.5	11.7847	15.689	10.0804	19.5196	30.2727	37.375	30.8	28.3	9.15519	7.87697	4.02667	4.08667	7.23333	6.26667	0.0495685	0.0345217	0.541426	0.438262	0.534686	0.585101	5.84025	7.428	0.0239408
CR093	VIR2257	VIR	NA		SLC	SLC_non_Andean	NO		126.5	124.5	90	95	12.005	15.76	12	16	28.5	33	23.5	40	123	131.5	112	125	37	22	20.5217	23.9306	15.361	26.3664	42.3462	37.8529	31.1	26.4	8.64395	6.85389	4.12667	4.17333	6.33333	5.9	0.0292716	0.0282747	0.338637	0.412535	0.332305	0.33977	3.84437	4.95733	0.160949
CR095	VIR746	VIR	Peru		mixture	mixture	YES		126.5	126	87.5	83.5	12.085	16.135	10	19	36.5	39	29	48.5	98	96.5	88.5	105	34	14.5	23.4664	29.3594	18.394	39.0361	33.7778	30.5	32	33.2	6.29339	6.18691	4.46333	4.27667	5.31	4.43333	0.0327792	0.0408314	0.520852	0.659965	0.389568	0.405078	6.19011	6.54733	0.0261386
CR097	VIR347	VIR	NA		SP	conflicting	YES		134	137	97.5	98	10.1	19.385	10	20.5	21	24.5	24	29	136	155	118	117.5	23.75	24.37	26.8708	35.9993	22.8466	33.9321	31.15	35.0333	29.8	24.1	9.53527	7.64975	4.25	4.23	7.7	6.7	0.0275391	0.0260692	0.288813	0.340785	0.339077	0.352603	3.55603	4.60934	0.0679584
CR098	VIR795	VIR	Peru		SLC	SLC_Peru	NO		123	122.5	88.5	85.5	10.535	13.975	10	16	35	35.5	25.5	37	111	117.5	102.5	97.5	45.5	33	23.6513	28.6053	19.9464	14.4444	38.55	42.6471	34.5	26.3	7.95138	8.27092	4.41667	4.24333	8.2	6.56667	0.054099	0.0366218	0.680372	0.442778	0.465701	0.520182	5.85686	6.28929	0.0393179
CR099	VIR744	VIR	Peru		SLC	SLC_Peru	YES		125.5	125	90.5	91.5	11.53	13.8	10.5	15.5	24	31	22.5	38.5	92.5	99	104.5	100	31.5	18	15.0532	17.8738	10.5213	20.5	51.7917	46.7143	42	41.5	9.31196	7.31679	3.94333	3.88	7.36667	5.73333	0.0316533	0.0217614	0.339921	0.297417	0.542637	0.454938	5.82731	6.21773	0.0404887
CR100	VIR341	VIR	Cuba		SLC	SLC_non_Andean	YES		131	130.5	93.5	93.5	9.915	16.48	9	18.5	30.5	35.5	26.5	39.5	118	128.5	108.5	124	37.5	32	20.7925	30.142	20.1235	34.9909	41.2083	40.0667	36.9	33.7	7.78409	7.90183	4.05333	4.04	6.66667	6.60667	0.039689	0.0378825	0.509874	0.479414	0.543847	0.516574	6.98665	6.53739	0.0498307
CR101	VIR884	VIR	NA		SLC	SLC_non_Andean	NO		132	127.5	89	91.5	9.46	15.91	11	22	25.5	38	24.5	37	130	133	99	117.5	46	18	19.3181	23.8961	17.144	24.7882	44.45	36.75	40	32.8	8.19028	8.2451	3.98333	3.96333	6.86667	6.66667	0.0306354	0.0253518	0.374045	0.307477	0.389776	0.464008	4.75901	5.62768	0.118532
CR103	LA0148	TGRC	Honduras		SLC	SLC_non_Andean	YES		132.5	132.5	91	89	12.235	14.39	12	17.5	33.5	39	24	34	118.5	111.5	106	111	34	20.5	5.38125	5.817	5.4869	6.461	17.2857	32.1	32.9	28.5	9.14508	9.23361	4.13	4.12333	7.43333	7.2	0.0399946	0.0344191	0.437335	0.372759	0.519103	0.486332	5.67632	5.26697	0.029605
CR104	LA0292	TGRC	Ecuador_Santa_Cruz_islands		SLC	SLC_Ecuador	YES		137.5	141	NA	NA	9.1	14.49	NA	NA	32.5	40	NA	NA	140.5	159.5	NA	NA	25	39.38	29.2193	38.1781	NA	NA	43.25	37.75	NA	NA	7.46365	6.46618	4.18333	4.17333	6.26667	5.16667	0.0354254	0.0381151	0.474639	0.589453	0.58843	0.348155	7.88394	5.38425	0.0746704
CR105	LA1025	TGRC	USA_Hawaii		SLC	SLC_non_Andean	YES		123.5	123	NA	NA	12.995	16.5	NA	NA	29	35	NA	NA	75.5	79.5	NA	NA	45	24	3.6196	3.94381	NA	NA	39.8667	30.1905	NA	NA	10.1494	10.549	4.49	4.68667	8.3	9.06667	0.0481927	0.0650022	0.474835	0.616193	0.574454	0.300875	5.66001	2.85217	0.0529913
CR106	LA1204	TGRC	Guatemala		SLC	SLC_non_Andean	NO		127	122.5	82	84	12.47	17.635	10	22.5	31.5	36	24.5	40	96	85	75.5	68.5	34.5	26	11.8252	14.0494	12.3653	16.6794	35.2308	32.25	30.7	26.6	9.1802	9.25042	4.14667	4.21333	7.23333	6.76667	0.0398687	0.0304294	0.434291	0.328952	0.531344	0.632453	5.78793	6.83702	0.0621032
CR107	LA1228 ; PI_379047	TGRC	Ecuador		SLC	SLC_Peru	YES		138.5	134.5	108	109	9.915	19.435	12	15	29.5	33.5	25	33	170.5	169.5	145	147	33.12	25.62	20.4131	26.2953	21.0969	20.0114	51.5	55.3	56.1	55.4	10.0781	8.53383	4.14333	4.19	7.93333	5.76667	0.0424677	0.0430825	0.421386	0.504844	0.308301	0.300367	3.05912	3.51973	0.0618606
CR108	LA1231 ; PI_379049	TGRC	Ecuador		mixture	mixture	YES		124	125.5	NA	NA	10.985	15.93	NA	NA	27	31	NA	NA	163.5	155.5	NA	NA	57.5	46.5	4.65947	3.30476	NA	NA	55.5625	59.0909	NA	NA	11.8074	10.45	4.17	3.94333	8.56667	6.9	0.0541989	0.0456018	0.459026	0.436379	NA	NA	NA	NA	NA
CR110	LA1307 ; PI_378998	TGRC	Peru		SLC	SLC_Peru	YES		131	127.5	92	92.5	13.155	18.52	12.5	17	28	37.5	19	35.5	116	110.5	93.5	107.5	36.5	23	13.7457	13.4657	12.1827	20.0693	41.8571	42.9286	33.8	38.5	8.3827	7.27115	4.02	4.17	7.6	5.73333	0.049122	0.0412685	0.585993	0.567565	0.538981	0.506357	6.42968	6.96392	0.0503665
CR114	LA1323 ; PI_365924	TGRC	Peru		SLC	SLC_Peru	NO		138.5	128	91.5	92.5	9.935	13.16	11	18.5	30.5	43	24	39	144.5	147	104.5	129	56	83.5	15.7872	22.7853	13.0768	19.2733	34.7	34.2941	26.7	27.9	8.03133	8.1934	4.08333	4.17667	7.03333	6.8	0.0417717	0.0456856	0.520109	0.55759	0.485056	0.39894	6.03954	4.86904	0.0481463
CR115	LA1338 ; PI_379051	TGRC	Ecuador		SLC	SLC_Ecuador	YES		127	129.5	88.5	82	10.49	12.85	8.5	16.5	26	37	22	36.5	121	131.5	110	111.5	180	180	8.48048	9.821	9.3841	13.2662	32.119	37.875	29.7	47.8	9.57596	8.27005	4.09667	4.18	6.46667	6.56667	0.0376809	0.0409757	0.393495	0.49547	0.515117	0.37288	5.37928	4.5088	0.105997
CR117	LA1388 ; PI_379009 ; H707	TGRC	Peru		SLC	SLC_Peru	YES		129	127.5	90	88	10.785	15.04	11.5	20	24	34	23.5	38.5	123.5	125	112	108	51	50.5	11.9175	13.1959	14.6829	19.198	39.4167	48.1852	43.2	46	10.6122	8.64154	4.17	4.1775	8.16667	6.7	0.0305545	0.0399992	0.287919	0.462872	0.476323	0.319592	4.48845	3.69832	0.0263154
CR118	LA1420 ; PI_379052	TGRC	Ecuador		SLC	SLC_Ecuador	YES		130.5	131	86.5	94	12.57	15.89	11.5	19	31	42.5	25.5	37	115	100.5	90.5	89	23.75	32.5	30.5233	46.1969	8.8259	52.0696	43.1429	40.4688	32.1	35.9	7.11868	5.79893	4.01667	4.09333	6.03333	4.43333	0.0335183	0.0321186	0.47085	0.553872	0.498697	0.366435	7.00546	6.31901	0.0354361
CR120	LA1429 ; PI_365929	TGRC	Ecuador		SP	SP_Ecuador	YES		121	121	NA	NA	10.365	12.835	NA	NA	24.5	30.5	NA	NA	75.5	86.5	NA	NA	56.5	88.5	3.39818	3.39286	NA	NA	37.1818	42.0476	NA	NA	10.7473	5.68149	3.85	3.96667	8.23333	5.43333	0.0426922	0.0284524	0.397237	0.500792	0.602471	0.357058	5.60579	6.28458	0.0493625
CR122	LA1456	TGRC	Mexico		SP	SLC_SP_Peru	NO		125	126	86.5	85.5	9.94	13.93	10.5	14	30	34	24	35.5	82.5	90	78	76	53	94	4.935	6.25471	4.4333	5.2378	44.1154	40.5294	37.6	40.6	9.83164	7.77447	3.97667	4.14333	6.7	6.23333	0.0368181	0.0329821	0.374486	0.424236	0.569006	0.492115	5.7875	6.32988	0.0770425
CR123	LA1461 ; L00177	TGRC	Philippines		SLC	SLC_non_Andean	YES		129.5	130.5	91.5	90	11.745	16.325	11	15.5	28.5	37	23	34	92	101	77	76	53	71.5	4.34636	4.70846	NA	NA	15.4167	31.0385	NA	NA	11.2843	11.1177	4.00333	3.99667	8.3	8.9	0.0435817	0.0432324	0.386215	0.388862	0.636331	0.660442	5.63908	5.94048	0.0287902
CR124	LA1464	TGRC	Honduras		SLC	SLC_non_Andean	YES		130.5	128.5	90	90	12.025	13.555	10.5	19.5	31.5	38.5	24.5	34	111	96	115	94	44.5	63	2.89947	3.53429	3.24467	4.30075	17.5	39.3214	33.3333	28	9.74422	9.3982	4.26333	4.44	9.06667	7.16667	0.0511859	0.0504352	0.525295	0.536647	0.521534	0.336054	5.35224	3.57573	0.0341475
CR125	LA1482	TGRC	Malaysia		SLC	SLC_non_Andean	NO		125.5	131	92.5	93.5	10.805	12.36	10	16.5	24	37	24.5	36	72.5	93	75	80.5	47	88	9.94833	11.252	7.8554	11.1509	45	40.375	35.6	33	8.89886	7.9452	3.81667	3.90333	7.16667	5.76667	0.0478289	0.0444018	0.537472	0.558851	0.550226	0.451367	6.18311	5.681	0.0494625
CR130	LA0172	TGRC	Bolivia		SLC	SLC_Peru	NO		134	139	100.5	97	9.495	16.06	11	18	23.5	29	18.5	26	111	163	94.5	120.5	37.5	40	25.3693	24.1825	24.312	43.2725	38.1333	31.6875	32.5	25.8	8.5233	7.07266	4	4.15667	6.83333	5.6	0.0282608	0.0259385	0.331571	0.366744	0.415932	0.385078	4.87994	5.44461	0.0908902
CR141	LA1286	TGRC	Peru		SLC	SLC_Peru	NO		133	131.5	91.5	93	11.545	18.945	10	18.5	26.5	35	24.5	33	115.5	122.5	103	85.5	34.5	59.5	10.9479	14.4304	9.7752	14.7855	33.7895	35.8913	32.6	35.3	9.77399	7.9485	4.09333	4.17333	7.53333	5.83333	0.0531275	0.0405056	0.54356	0.5096	0.594421	0.453275	6.08166	5.70265	0.0668589
CR142	LA1509	TGRC	Malaysia		SLC	SLC_non_Andean	YES		132	133	93	92	9.8	15.085	10.5	18	27	39.5	20.5	32	105.5	120.5	88.5	98	49.5	43	13.3805	18.504	15.2351	22.1412	33.425	35.425	28.5	26.3	9.43675	7.74827	4.33333	4.35333	7.4	6.9	0.0431875	0.0312118	0.457653	0.402822	0.47276	0.353771	5.00978	4.56581	0.061127
CR144	LA1542	TGRC	Costa Rica		SLC	SLC_non_Andean	YES		134	125.5	NA	NA	10.78	15.815	NA	NA	25	41.5	NA	NA	107	92	NA	NA	74	73	7.87474	11.71	NA	NA	39.5789	42.175	NA	NA	8.38954	7.05756	4.64	4.08	6.1	5	0.0410743	0.0290855	0.489589	0.412119	0.620061	0.387715	7.39088	5.49362	0.0473566
CR145	LA1543	TGRC	Brazil		SLC	SLC_non_Andean	YES		125	127.5	93	94	10.565	16.815	13	21	30	36	32	45	91	107	98	100	57	63	10.7896	12.7659	8.0619	12.629	45.7917	44.3864	36.8	38.7	9.13453	8.67484	3.95667	4	7.66667	6.5	0.0426497	0.040185	0.466906	0.463236	0.518115	0.456043	5.67205	5.25707	0.0417397
CR147	LA1622	TGRC	Zambia		SLC	SLC_non_Andean	YES		126	124.5	88.5	84	12.13	15.335	11.5	18.5	30	34	26	37	93	112.5	87	102.5	58	36	6.149	7.34889	7.2822	9.6883	38.65	41.3889	38.5	35.6	7.93681	8.62951	3.99333	4.12667	6.93333	5.80333	0.0303943	0.0276187	0.382953	0.32005	0.579678	0.531828	7.30366	6.1629	0.0355164
CR148	LA2078	TGRC	Brazil		SLC	SLC_Peru	YES		127.5	128.5	92	92.5	10.235	16.455	9	15	22.5	40	22.5	48.5	98.5	107	90.5	115.5	35.62	44.38	18.3044	29.5486	19.5557	26.3084	37.6667	38.8214	33.3	23.4	8.14062	7.0205	4.12	4.21333	6.36667	5.86667	0.0310049	0.0244192	0.380866	0.347827	0.478982	0.362756	5.88385	5.16709	0.040781
CR149	LA2095	TGRC	Ecuador		SLC	SLC_Ecuador	YES		133	137	91.5	96	10.495	15.205	10.5	14	36	38	25	40	125.5	137	86.5	123.5	NA	NA	23.0059	30.9876	16.7786	30.88	39.3824	41.1471	35.6	34.1	7.54309	6.35979	4.09667	4.20667	6.3	4.76667	0.0330021	0.0370751	0.437514	0.58296	0.389372	0.426876	5.16197	6.71211	0.0522443
CR152	LA2307	TGRC	Peru		SLC	SLC_Peru	YES		143.5	146	96	100	9.255	17.46	10	21.5	26	43	23	39.5	102.5	126.5	81.5	103.5	20.63	26.25	23.9447	37.3361	20.9488	30.4948	32.1	32.8056	30.3	25.7	7.46564	5.45683	4.40667	4.19	6.83333	4.66667	0.0253116	0.0282984	0.339042	0.518587	0.45294	0.313103	6.067	5.73781	0.0459769
CR153	LA2308	TGRC	Peru		SLC	SLC_Peru	YES		146	140.5	95.5	93.5	10.13	16.57	11	17.5	33	36.5	25.5	36	114	123.5	91	110.5	29.38	27.5	24.5912	35.9071	22.0194	37.9244	36.3235	37.75	29.3	21.9	6.99953	6.07288	4.06667	4.17667	6.2	5.13333	0.0341482	0.0382819	0.487864	0.630374	0.482934	0.413167	6.89951	6.80347	0.0491088
CR154	LA2392	TGRC	Indonesia		SLC	SLC_non_Andean	YES		132	132	93.5	92.5	11.89	13.09	11	17	37	43.5	25.5	37	113	129	99	105	42	57	6.36067	8.06522	6.6734	7.8197	30.8571	34.3478	37.6	29.6	10.0083	8.5693	4.01667	4.08333	8.06667	6.06667	0.0423081	0.0363054	0.42273	0.423668	0.712049	0.531302	7.11458	6.20007	0.0291296
CR155	LA2402	TGRC	Brazil		SLC	SLC_Peru	YES		131.5	135.5	98	97	11.605	16.98	14	20	29.5	33.5	32	37	112.5	131	118	115	57.5	36	7.46357	14.6371	6.394	8.3744	26	27.619	33.5	31.5	9.34971	8.28026	4.13	4.16	8.23333	6.4	0.0351915	0.0311184	0.376392	0.375815	0.60598	0.437989	6.48127	5.28955	0.0347884
CR156	LA2619 ; PE 54	TGRC	Peru		mixture	mixture	YES		135	130.5	NA	NA	11.355	14.97	NA	NA	30	45.5	NA	NA	111.5	112.5	NA	NA	56.5	43	12.2085	13.7365	NA	NA	50.425	45.8235	NA	NA	8.13028	7.99268	4.20333	4.16333	5.9	5.46667	0.0448051	0.0397055	0.551089	0.496773	0.487741	0.407024	5.99906	5.09246	0.0424943
CR157	LA2670	TGRC	Peru		SLC	SLC_Peru	YES		126	128.5	87.5	91.5	12.46	15.955	10.5	21.5	28	30.5	22.5	37.5	80	90	73.5	104	57.5	63.5	10.7387	12.4005	10.1539	15.2489	42.8125	41.4318	36.8	30.5	8.47306	7.48814	3.97	4.02333	6.36667	5.96667	0.0401689	0.0335525	0.474078	0.448075	0.626411	0.608684	7.39297	8.12863	0.0557783
CR158	LA2675	TGRC	Peru		SP	SLC_SP_Peru	YES		122	121.5	81	80	9.51	13.205	11	16.5	29.5	38.5	25.5	37	105	101	77.5	94	50.5	67	4.63091	4.93643	4.4375	5.2945	43.2273	43.8929	37.6	39	9.40402	9.29764	3.92333	3.97333	7	5.83333	0.0520628	0.0355382	0.553623	0.382228	0.521014	0.622105	5.54033	6.691	0.0427534
CR161	LA2709	TGRC	India		mixture	mixture	YES		128	124.5	88.5	89.5	8.52	15.775	9	20	32.5	49.5	24	35	98	93.5	100	115.5	52.5	30.5	22.375	22.0744	14.8819	24.2464	40.1667	44.0625	39	32.2	7.29734	6.27487	4.16	4.37667	6.16667	5.33333	0.0345497	0.0302886	0.473456	0.482698	0.441968	0.397457	6.05657	6.33411	0.0348346
CR166	LA1245 ; PI 365911	TGRC	Ecuador		SP	SP_Peru	YES		123	125.5	84	84	9.11	11.3	10.5	13	20.5	25	22	30.5	97	109.5	76	90.5	180	180	2.51222	2.16952	2.7664	2.0502	42.1667	46.375	27.9	34.4	11.6063	10.4125	4.036	4.30167	8.1	7.33333	0.0824236	0.0679971	0.710163	0.653036	0.731816	0.649745	6.30533	6.24007	0.0534271
CR179	LA1593	TGRC	Peru		SP	SP_Peru	YES		119.5	121.5	77.5	83	7.79	9.525	10.5	12	28.5	29.5	27	30.5	90	94	88.5	84.5	74.5	76	1.4275	1.98114	2.5007	2.429	47.1042	50.7083	38.2	36.7	11.9894	11.0214	4.32833	4.17833	7.14333	5.98333	0.0894161	0.0642988	0.745796	0.583401	0.404317	0.397747	3.3723	3.60887	0.0353286
CR181	LA1602	TGRC	Peru		SP	SP_Peru	YES		118.5	118	75	76.5	8.48	11.935	10	12	27	28	22.5	32.5	108.5	107	88	98	180	180	2.01844	2.37323	2.2097	2.6098	54.2969	54.9	41.9	37.3	12.1345	10.6347	4.05667	4.36333	7.86667	8	0.0544722	0.0505625	0.448904	0.475448	0.525769	0.393317	4.33285	3.69843	0.077234
CR199	tomate Richter's	INRA UR1056	NA		SLC	SLC_non_Andean	YES		128	130	95	99	11.105	14.55	10	17	30.5	41.5	30	32	109	118	110	125	47	33	3.87333	4.095	3.648	4.402	28.6316	25.8611	NA	NA	9.42866	9.05497	4.42	4.38667	8.3	7.6	0.0506163	0.0496976	0.536834	0.548844	0.417487	0.39423	4.42785	4.35374	0.0348593
CR202	CGN18399	CGN	NA		SLC	SLC_non_Andean	YES		129.5	128.5	94	99.5	9.71	14.155	11	18.5	28	39.5	28.5	40	124.5	132.5	137.5	138.5	33	17.5	4.59333	6.61071	6.5169	6.97133	38.5417	36.3929	31.6	29.875	11.4775	8.35324	4.20667	4.20333	8.33333	6.7	0.057495	0.0363583	0.500936	0.43526	0.454022	0.435701	3.95575	5.21595	0.0246076
CR203	LA1589	TGRC	Peru		SP	SP_Peru	YES		120	121	79	75.5	7.845	11.875	9	13	27.5	29	22	31	100	122	91	84	114.5	106	1.86429	2.38273	2.3871	2.6173	45.3438	48.087	41.6	36.3	10.1516	11.0623	4.17667	4.03	7.9	8.03333	0.064193	0.0611826	0.632342	0.553071	0.53034	0.782067	5.22419	7.06963	0.0506841
CR205	L. pimpinellifolium atypique, site 10 (F300045)	INRA UR1056	NA		mixture	mixture	YES		137	123.5	83.75	87.25	8.89	10.93	9.5	13	22.5	24	21.5	34.25	99	95.5	83	97.25	82	39	8.31474	10.9895	6.718	6.66915	NA	NA	49.4	46.5	8.58844	6.07161	4.22667	4.47333	6.63333	5.26667	0.0262187	0.0207892	0.305279	0.3424	0.51002	0.29314	5.93844	4.82805	0.0719107
CR236	PI 365923 ; LA1320	USDA	Peru		SLC	SLC_Peru	YES		126.5	131	93	93	14.595	18.265	14	21	29	31	19.5	36	116	145	109.5	119	32	30	12.8782	18.2732	13.9762	21.6646	48	47.9737	42.6	38.6	9.83614	7.4018	4.03	3.97667	7.6	5.76667	0.0488677	0.0313481	0.496818	0.423521	0.521231	0.40819	5.29915	5.51474	0.034016
CR238	PI 129088 ; EA04703	USDA	Colombia		SLC	SLC_non_Andean	YES		128	128	84	83	9.725	14.32	9	14.5	28	44	22.5	49	113.5	141.5	115	100.5	47	38	12.8156	26.5647	5.2303	10.8765	47.1944	44.1667	34.6	37.9	9.96581	8.34396	4.25	4.24667	8.1	6.33333	0.0489497	0.0427958	0.491176	0.512896	0.34285	0.267682	3.44026	3.2081	0.0787646
CR240	L285	INRA UR1056	NA		mixture	mixture	YES		135	142.5	98	97.5	12.03	15.755	11	23.5	26	25.5	25.5	26	121	128	106	97.5	48.75	42.5	12.3239	18.7622	12.8784	21.9499	45.5278	49.1111	32.2	33.9	10.1792	7.13896	4.12	4.13333	8.2	5.6	0.037625	0.0309816	0.369627	0.43398	0.702799	0.408585	6.90428	5.72332	0.0401345
CR241	SVS n° 1	INRA UR1057	NA		SLC	SLC_non_Andean	YES		125.5	127	NA	NA	11.95	16.18	NA	NA	31	35.5	NA	NA	92.5	97	NA	NA	47.5	56.5	13.5868	15.7918	NA	NA	29.2105	26.7059	NA	NA	9.28837	8.19784	4.15	4.12	7.33333	6.56667	0.0415451	0.0291689	0.447281	0.355812	0.493167	0.424839	5.30951	5.18233	0.11454
CR242	cerise (-)	INRA UR1058	NA		mixture	mixture	YES		NA	NA	90	89	NA	NA	NA	NA	NA	NA	NA	NA	NA	NA	NA	NA	24	18.5	12.0252	14.6205	10.0037	13.3827	55	51.4091	44.2	59.6	10.2953	7.70958	4.39	4.35333	7.73333	5.4	0.0779633	0.0708352	0.757269	0.818268	0.494457	0.315736	4.80274	4.09538	0.0510233
CR246	Zucker Kleinfrüchtige Rote	INRA UR1059	NA		mixture	mixture	YES		127.5	127.5	90	92.5	10.12	14.835	10.5	12.5	29	31	23.5	30	120	111.5	106.5	95.5	123	124	8.15792	9.89043	9.6803	11.6847	33.2174	33.5435	30.3	34.6	10.303	9.971	4.23667	4.36667	8.76667	8.13333	0.0441923	0.0508456	0.428926	0.509935	0.441269	0.31175	4.28291	3.12656	0.0688877
CR248	Cerise Rouge	INRA UR1060	NA		SLC	SLC_non_Andean	YES		127	129.5	90	91	12.995	17	12	20	35	37.5	24.5	36	95	108	84	85	49	48.5	10.0671	11.4032	9.1736	12.0893	36.2381	32.8421	33	36.4	9.0656	8.16595	4.13667	4.16333	7.13333	6.6	0.0337488	0.0240961	0.372273	0.29508	0.422565	0.407015	4.66119	4.98429	0.108512
CR250	Cherry VFNT	INRA UR1061	NA		mixture	mixture	YES		125.5	126	86.5	90	12.33	14.7	11	20.5	29	26	22.5	43	91.5	75.5	97.5	108	32	57	40.9637	23.2084	14.6788	15.1318	39.3684	34.1842	31.2	30.3	7.64089	6.86934	4.08	4.24333	5.62	6.46667	0.0303722	0.0455663	0.397496	0.663328	0.550408	0.432026	7.20346	6.28919	0.103255
CR253	Monplaisir	INRA UR1062	NA		mixture	mixture	YES		146	146.5	NA	NA	6.8	12.495	NA	NA	25	27	NA	NA	135	104	NA	NA	61	90	21.6367	23.5859	NA	NA	45.25	44.5	NA	NA	7.89801	6.32048	4.12333	4.2	6.53333	5.53333	0.0429461	0.0348306	0.543759	0.551075	0.439698	0.424615	5.56719	6.71809	0.0369199
CR258	Ohmiya Suncherry	INRA UR1063	NA		mixture	mixture	YES		133	133	96	101	10.83	15.1	10	11.5	31.5	34.5	29.5	33.5	111	110.5	92.5	112.5	122	135.5	13.0412	14.9	9.3104	10.4456	45.66	40.5208	39.3	29.8	7.82501	7.08847	4.125	4.29667	6.75	7.13333	0.0304392	0.0303491	0.388999	0.428147	0.49285	0.405654	6.29839	5.72274	0.0467886
CR263	Red Cherry Small	INRA UR1064	NA		SLC	SLC_non_Andean	YES		122	121	87.5	93	10.475	15.485	12.5	23.5	36	34	33	38.5	96	91.5	94	106	52	52	11.6717	11.2357	7.4738	11.1292	31.2586	31.1786	28.3	30.4286	8.94315	7.88424	4.0525	4.12667	6.9	6.63333	0.0449217	0.0364623	0.502303	0.46247	0.398358	0.429574	4.45433	5.44851	0.0300418
CR264	Red Plum	INRA UR1065	NA		SLC	SLC_non_Andean	YES		136	129	102	100	12.18	14.225	11.5	20.5	25	35.5	33	36	116	114	117	107.5	32	48	18.0731	27.0922	22.8201	27.9484	39.375	44.0833	30.9	36.7	7.98439	6.23669	4.18667	4.23667	6.3	5.06667	0.032542	0.0296389	0.40757	0.475235	0.296491	0.36272	3.71338	5.8159	0.0735817
CR271	Celsior	INRA UR1066	NA		SLC	SLC_non_Andean	YES		141	135.5	98	94.5	11.065	14.07	10.5	18.5	27.5	35	26.5	31.5	117.5	95.5	115.5	102	55.5	41	12.491	14.6022	11.922	11.0065	46.3	42.3611	33.4	40.1	9.56154	7.48861	4.17667	4.20667	7.1	5.83333	0.0294264	0.0248552	0.307757	0.331906	0.408927	0.361325	4.27679	4.825	0.0664318
CR274	Marpha n°2	INRA UR1067	NA		SLC	SLC_non_Andean	YES		123	123.5	89	92	11.435	13.98	11	24	30.5	37.5	23	36.5	87	94.5	98.5	93.5	23	29	7.61083	8.77875	8.6467	11.1829	35.8542	35.3125	30.1	27	9.90072	8.77076	3.80667	4.02	7.3	6.63333	0.0429317	0.037283	0.433622	0.425083	0.755854	0.669251	7.63433	7.63048	0.0711485
CR275	Cerise Ildi	INRA UR1068	NA		SLC	SLC_non_Andean	YES		136	137	104	102.5	8.005	9.935	8.5	15	27	33	19.5	32	134	147	111.5	115	180	180	8.5308	8.38545	4.984	7.3685	37.56	36.2143	23.1	27.7	8.86585	8.90535	4.16667	4.24667	7.33333	6.63333	0.0476694	0.0442816	0.537674	0.497247	0.344313	0.516377	3.88359	5.7985	0.106945
CR276	Banjul 2	INRA UR1069	NA		SLC	SLC_non_Andean	YES		126	134.5	97	98	13.55	12.475	12	14	26.5	26	32	32	90	107.5	98	75	44.5	66.5	8.28636	9.153	7.0622	8.8974	34.9318	32.85	27.6	28.5	8.62316	8.5223	4.30333	4.36667	6.73333	6.56667	0.0326954	0.0361317	0.379158	0.423967	0.427055	0.547432	4.95242	6.42352	0.0280302
CR282	Cherry Belle	INRA UR1070	NA		mixture	mixture	YES		133	132.5	95	97	10.34	11.69	9.5	16	28.5	36	24	31.5	99	99	148.5	110.5	65	99	14.8186	14.234	11.2021	18.9717	45.7143	41.5	33.4	24.1	7.71282	7.7462	4.26	4.37	6.66667	6.2	0.038951	0.0546523	0.505017	0.705537	0.423321	0.426808	5.48854	5.50989	0.103248
CR283	Cerise Brillante	INRA UR1071	NA		mixture	mixture	YES		138	139	103.5	96	8.33	14.26	9.5	14.5	23	30	26	23	122	132	129.5	104	180	180	7.40765	7.27	3.5483	5.165	42.5938	42.4444	24	26.1	9.82079	9.69184	4.29667	4.47	7.86667	7.23333	0.0470295	0.0516218	0.478876	0.532631	0.366091	0.331298	3.72771	3.41832	0.0415571
CR286	Poc-poc	INRA UR1072	NA		SLC	SLC_non_Andean	YES		127	128	90.5	93	10.78	15.09	10	17.5	28	33.5	19	36	101.5	103.5	88	99.5	26.5	44.5	10.8664	15.9765	12.2432	17.0739	40.1607	44.1471	28.5	33.6	10.1497	7.93667	4.0375	4.06333	7.775	6.23333	0.0466509	0.0339256	0.459629	0.427453	0.443124	0.400672	4.36589	5.04836	0.0877483
CR287	Cisterno	INRA UR1073	NA		SLC	SLC_non_Andean	YES		124.5	125.5	93	93.5	11.42	16.93	11.5	22	27.5	39.5	26.5	40.5	111.5	115	113	131	32	51.5	16.4194	22.1005	14.9279	20.0431	31.8235	35.4444	33.6	29.4	8.70956	7.11749	4.19333	4.27333	7.4	6.5	0.0386162	0.0325065	0.443378	0.456713	0.472201	0.331397	5.42165	4.65609	0.0813097
CR288	Criollo	INRA UR1074	NA		SLC	SLC_non_Andean	YES		130.5	129	88.5	89	11.255	15.995	10	17	28	41	21	45	144	121.5	105	113	32	31	29.2247	27.5183	15.2726	31.6393	38.9667	40.3889	32.3	36.1	8.72966	6.24615	4.28333	4.30333	7.23333	5.76667	0.0429988	0.0295622	0.492561	0.473287	0.465691	0.366979	5.33458	5.87527	0.0347999
CR289	Piguti Tamagoshi Nadi	INRA UR1075	NA		SLC	SLC_non_Andean	YES		127	124	92	90.5	10.62	15.57	11.5	18.5	34	39	23.5	36.5	104	96	105.5	96.5	32	43	7.1	7.63889	5.8768	9.5643	24.1071	23.1765	28.9	24.4	9.37692	9.09531	4.13667	4.13333	7.43333	7.46667	0.0457352	0.0374353	0.487743	0.411589	0.50463	0.530194	5.38162	5.82931	0.0260155
CR290	Luteum	INRA UR1076	NA		mixture	mixture	YES		132	130	99.5	101	10.155	13.11	12	16.5	23	30	27.5	38	143.5	147	142	149.5	43	61	12.848	16.9448	8.7382	18.0233	36.275	41.4348	28.9	30.8	9.61944	7.94392	4.17333	4.31	7.46667	6.93333	0.032993	0.0288359	0.342982	0.362993	0.483567	0.402275	5.02698	5.06394	0.0824314
CR291	Pyriforme	INRA UR1077	NA		SLC	SLC_non_Andean	YES		132	129	94	95	13.125	17.545	13	25	35.5	36	30	43	112.5	125	125	116	31.5	45.5	7.62821	10.29	10.7703	11.717	46.2857	42.913	45.7	36.1	9.68188	8.3954	4.28	4.4	8.125	7.3	0.040702	0.0403058	0.420393	0.480094	0.427563	0.326765	4.41611	3.89219	0.063896
CR292	8 bis	INRA UR1078	NA		mixture	mixture	YES		131.5	135.5	96	95.5	10.79	15.355	10.5	22.5	31	34	27.5	33	136	157	117	135	24	44.5	20.655	17.203	16.453	19.0463	37.8929	35.875	25.3	35.2	8.53878	8.06136	4.31667	4.54667	7.5	7.33333	0.0343586	0.0377145	0.402383	0.467843	0.368736	0.317901	4.31837	3.94352	0.0964594
CR293	Costa Rica	INRA UR1079	NA		SLC	SLC_non_Andean	YES		136	132	95	94.5	8.91	16.14	14	24.5	30	43	26.5	42	127	124	108.5	109	27	33	10.0468	22.182	9.6075	19.6662	40.7368	35.75	36.3	25.4	9.81785	8.22581	4.21333	4.37667	7.03333	6.46667	0.0405889	0.0335921	0.413419	0.408374	0.335367	0.395157	3.41589	4.80386	0.0305957
T102068	Mex-12 (2)	MALAGA	Mexico		SLC	SLC_non_Andean	NO		130.5	129	92.5	88.5	12.99	17.855	10.5	18	43	49	30	44	97.5	104	87	97	28	41	3.38083	4.19765	3.89	4.8983	27.75	30.5312	NA	NA	10.8043	8.7851	4.3	4.42667	8.76667	6.9	0.0531846	0.0429757	0.492254	0.489188	0.512536	0.442308	4.74382	5.03475	0.0318234
T102950	Mex -10	MALAGA	Mexico		SLC	SLC_non_Andean	NO		126.5	126.5	86.5	90	11.395	15.65	15.5	16	39	42	25	40	95	96	93	100	30	40	5.19706	5.8	6.29433	6.723	22.1471	30.7	33.5	24.7	9.38249	7.56536	4.53667	4.45667	7.86667	6.6	0.0618853	0.0426855	0.659583	0.564223	0.393498	0.334547	4.19396	4.42209	0.0306393
T102957	Mex-70	MALAGA	Mexico		SLC	SLC_non_Andean	NO		124	124	89.5	89	12.225	16.04	11	16.5	38	43.5	27	42.5	102.5	106	95	97.5	38	36	4.12	4.29458	4.7237	5.3625	30.4524	30.6087	36.6	31.9	10.742	10.2336	4.11667	4.25	7.16667	6.86667	0.0537702	0.0339024	0.500562	0.331287	0.629782	0.610825	5.86282	5.96884	0.043336
T102958	Mex-71	MALAGA	Mexico		SLC	SLC_non_Andean	NO		125	123.5	86	87	11.44	13.87	9.5	18.5	35	37.5	29.5	44.5	110	114	116	118.5	37	57.5	4.00905	4.344	4.1918	5.4593	25.3333	29.9	23.8571	29.9	10.4021	10.1268	4.21667	4.16667	7.66667	7.53333	0.0414253	0.0413556	0.39824	0.408376	0.541279	0.646968	5.20355	6.38864	0.0344601
T102959	Mex-72	MALAGA	Mexico		SLC	SLC_non_Andean	NO		126.5	124	85	85.5	13.18	16.765	11	21.5	29	43	30.5	46.5	115	119.5	102	112.5	32.5	44	4.25522	4.7275	4.7364	5.4798	26.4783	30.0641	35	24.4	10.7933	10.2679	4.2475	4.29667	8.725	6.93333	0.0490221	0.0381225	0.45419	0.371279	0.574568	0.726593	5.32338	7.07636	0.0385131
T102961	Mex-77-1	MALAGA	Mexico		SLC	SLC_non_Andean	NO		134	132	104	102	8.8	15.32	12	21	31	40.5	30	36	158.5	157	121.5	120	35	43.5	10.2184	13.3284	11.3088	18.8298	35.8158	29.6842	31.6667	26.3	8.95336	7.6145	4.4	4.18667	7.23333	6.93333	0.0610986	0.0437886	0.68241	0.575068	0.503654	0.436565	5.62531	5.73333	0.0323111
T102962	Mex-84	MALAGA	Mexico		SLC	SLC_non_Andean	NO		125	124.5	85.5	85.5	11.225	14.78	10	17	36.5	43.5	28	44.5	125	119.5	114	111	47	49	3.69227	3.97889	5.3002	4.6187	30.3182	32.4444	33.1	26.3	10.6654	11.0123	4.53	4.26333	8.9	7.83333	0.0639984	0.0455082	0.600059	0.41325	0.387752	0.581071	3.63562	5.27658	0.0221981
T102963	Mex-85	MALAGA	Mexico		SLC	SLC_non_Andean	NO		121.5	125.5	86.5	87.5	11.815	13.65	12	14	31.5	38.5	26.5	37	95	116.5	95	100	46	52.5	4.32083	4.67545	5.4406	6.1109	24	28.2121	24.3	18.8	9.58376	9.41051	4.49333	4.50333	6.9	6.1	0.0580755	0.0438106	0.605978	0.46555	0.364229	0.457755	3.80048	4.8643	0.026063
T102964	Mex-86	MALAGA	Mexico		SLC	SLC_non_Andean	NO		125	126.5	87	88.5	10.38	13.735	10.5	16.5	31	37.5	25.5	37	132.5	144.5	124	114.5	48	34	3.42538	3.91952	10.6209	4.2827	18.58	22.2143	31.8	20.9	12.3952	12.2247	5.0625	5.19	10	8.86667	0.0787559	0.0701025	0.635373	0.573448	0.273947	0.333317	2.2101	2.72658	0.0240517
T102965	Mex-88	MALAGA	Mexico		SLC	SLC_non_Andean	NO		125	127	88	88	12.395	14.795	10.5	16.5	38	40	30	44.5	117.5	114.5	117	115.5	34	52.5	3.92857	3.98692	4.1093	3.9676	31.7857	32.9231	31.6	32.6	9.85285	8.89163	4.15	4.19667	8.23333	6.43333	0.0544185	0.0405792	0.552313	0.456375	0.476054	0.515633	4.83164	5.79908	0.0394448
T102966	Mex-89	MALAGA	Mexico		SLC	SLC_non_Andean	NO		121	123.5	85.5	85	11.04	17.2	10	17	33	39.5	28	42	110	116.5	97.5	97	39.5	38	4.40657	4.43519	4.2948	4.8141	37.9571	26.1481	32.9	33.7	11.0135	9.71736	3.99333	4.19	8.36667	7.7	0.0561686	0.0416132	0.509996	0.428236	0.450883	0.609365	4.09389	6.27089	0.0297179
T102967	Mex-90	MALAGA	Mexico		SLC	SLC_non_Andean	NO		124	124.5	85.5	85	12.16	15.155	12	16	34.5	37.5	32	38	114	124.5	103	180	41.5	33.5	4.68643	4.79955	4.3735	5.4886	46.0179	43.2727	40.2	37.8	9.57026	8.93119	4.00333	4.25667	7.46667	6.5	0.0454059	0.0468094	0.474448	0.524111	0.569596	0.562886	5.95173	6.30247	0.0431067
T102968	Mex-91	MALAGA	Mexico		SLC	SLC_non_Andean	NO		125	124	85	88.5	12.765	16.41	12.5	13.5	36	37.5	30	45	110	104	108.5	103.5	38.5	39	3.77657	4.05821	3.7225	5.3304	30.4848	26.6071	28.9	31.4	9.21099	8.89845	4.19	4.2	7.66667	6.83333	0.0380825	0.0473031	0.413447	0.531588	0.597313	0.580457	6.48479	6.52312	0.0375173
T102969	Mex-92	MALAGA	Mexico		SLC	SLC_non_Andean	NO		120	120.5	85.5	87.5	11.96	15.455	11	15	38	34	29.5	41.5	108.5	112.5	105	113	46.5	33	4.79436	5.40167	4.4969	4.392	37.1667	27.6833	34.7	32	10.282	9.65199	4.31	4.56	8.23333	7.8	0.0553721	0.0444216	0.538533	0.460233	0.48746	0.442258	4.74089	4.58204	0.042696
T102970	Mex-101	MALAGA	Mexico		SLC	SLC_non_Andean	NO		127	127	87.5	86	11.065	15.83	13.5	18.5	31.5	41.5	29.5	40.5	112.5	117.5	100.5	106	44	39	4.34321	4.74174	4.5495	5.2595	34.0357	26.7391	30.7	29.6	11.4442	10.9289	4.25333	4.28	9.76667	7.2	0.0646988	0.0426525	0.565343	0.390273	0.560956	0.609901	4.90168	5.58062	0.0364202
T102971	Mex-102-1	MALAGA	Mexico		SLC	SLC_non_Andean	NO		NA	NA	86	84	NA	NA	9.5	10	NA	NA	22	35.5	NA	NA	72	73	151	150	7.29417	8.23593	5.4959	9.0003	36.125	39.2963	24.6	32.9	8.02891	7.57253	4.17333	4.24333	6.46667	5.76667	0.0386809	0.040718	0.481771	0.537708	0.486858	0.491998	6.06381	6.49715	0.0305701
T102972	Mex-103	MALAGA	Mexico		SLC	SLC_non_Andean	NO		NA	NA	84.5	84.5	NA	NA	10	10	NA	NA	21.5	35	NA	NA	95	76.5	148	152	5.8952	7.67129	9.6263	8.1268	28.2857	35.9032	32.7	27.1	8.56682	6.68478	4.2	4.21667	6.93333	5.63333	0.0458583	0.0273347	0.535302	0.40891	0.526379	0.403975	6.14439	6.0432	0.039745
T102973	Mex-104	MALAGA	Mexico		SLC	SLC_non_Andean	NO		123	124	87	87.5	10.215	15.65	13.5	15	34.5	36	29.5	37	104.5	126	98.5	102.5	41.5	31.5	3.91063	3.8352	3.9037	4.4852	26.6071	22.8333	26.7	26.9	11.4191	11.0991	4.19	4.16333	7.73333	7.13333	0.0523356	0.0425547	0.458315	0.383406	0.555972	0.650428	4.86878	5.86017	0.0335607
T102974	Mex-110	MALAGA	Mexico		SLC	SLC_non_Andean	NO		124	124	84.5	85	9.53	13.625	14	18	26	31.5	26.5	40.5	112.5	123	101	98.5	52	33	2.3385	2.66643	2.509	3.234	34.625	35.7586	29.3	28.3	12.4816	13.0505	4.56333	4.93333	9.4	10.7667	0.0618183	0.0654114	0.495276	0.501218	0.474625	0.316004	3.8026	2.4214	0.0432813
T102975	Mex-111	MALAGA	Mexico		SLC	SLC_non_Andean	NO		126	124.5	87.5	88	10.535	10.58	12.5	15	19.5	29	25	40	118	115.5	101.5	87	149	151	1.87947	1.74943	1.7598	2.1169	21.875	19.4706	22.8	22.9	13.2719	13.2633	4.44667	4.23	9.03333	10.1667	0.0477053	0.0437623	0.359445	0.32995	0.639724	0.50374	4.82013	3.79799	0.0471151
T102977	Mex-113	MALAGA	Mexico		SLC	SLC_non_Andean	NO		121.5	122.5	85	84	10.615	11.875	13	15	26.5	30	24.5	36.5	96.5	102.5	90	91.5	47	62	2.07077	1.891	1.731	1.9836	24.1176	37.2381	21.6667	28.5	13.0651	14.9843	4.42667	4.53	9.66667	11.3667	NA	NA	NA	NA	0.53731	0.421984	4.11255	2.81617	0.036524
T102978	Mex-114	MALAGA	Mexico		SLC	SLC_non_Andean	NO		125.5	124.5	85.5	86	9.99	11.465	11.5	15.5	22.5	32.5	22.5	34	111	105	72.5	73	51	44	2.49313	2.37478	2.152	2.186	22.9375	29.75	NA	NA	13.1887	13.1649	4.43667	4.28667	10.3	9.56667	0.0609114	0.0499021	0.461844	0.379055	0.511128	0.442932	3.87548	3.3645	0.0367919
T102979	Mex-115	MALAGA	Mexico		SLC	SLC_non_Andean	NO		127.5	128.5	88.5	89.5	12.005	11.335	13	15.5	23.5	29	23.5	33	110	108.5	88.5	93.5	38.5	44	2.80381	2.36424	2.1032	2.517	26.8095	28.4091	26	22	13.9791	14.0457	4.43667	4.48667	10.9667	11.1	0.0703253	0.0647188	0.503076	0.460775	0.490642	0.514351	3.50984	3.66199	0.031333
T102980	Mex-116	MALAGA	Mexico		SLC	SLC_non_Andean	NO		126	124	86.5	89.5	10.795	11.22	13	17	27.5	33	27	44.5	108.5	102.5	87	91	35.5	40.5	2.06783	1.98267	2.1574	2.471	28.1087	21.2857	NA	NA	15.0762	13.2585	4.48667	4.51	9.9	11.2	0.06333	0.0609756	0.420065	0.459899	0.545026	0.348698	3.61513	2.63	0.0362809
T102982	Mex-118	MALAGA	Mexico		SLC	SLC_non_Andean	NO		123.5	124	87	86	10.855	11.47	12.5	16	25	33.5	21	35	101.5	102.5	84	98	61	62.5	3.11476	3.26889	2.7917	3.3928	39.6667	34.7222	28.9	29.9	11.5109	11.322	4.22333	4.37	8.06667	8.33333	0.0497628	0.0553456	0.43231	0.488832	0.605625	0.612118	5.26131	5.40645	0.034363
T102983	Mex-120	MALAGA	Mexico		SLC	SLC_non_Andean	NO		126	124.5	86.5	89	11.6	14.07	12.5	14.5	25	32	21.5	35.5	103.5	97.5	87	72.5	24	54.5	3.115	3.07833	2.9784	3.0768	28.3182	30.8182	27.4	26.9	12.2602	10.9816	4.02333	4.18667	7.8	8	0.0500265	0.0593259	0.408041	0.540229	0.737534	0.650315	6.0157	5.92184	0.0479333
T102984	Mex-121-A	MALAGA	Mexico		SLC	SLC_non_Andean	NO		124	125.5	85	88.5	11.48	13.315	14	14.5	25	31	25	35.5	92.5	97.5	74	102.5	150	151	3.1244	2.9325	2.5922	3.0262	34.4	30.5	26.4	25.3	11.2975	10.8082	4.0275	4.24	7.525	7.83333	0.0547987	0.0644356	0.485051	0.596174	0.717205	0.621087	6.34835	5.74645	0.0693336
[truncated: 40 more columns]

## Sheet: TableS2_Genotype
Table S2. Genotypic data in the GWA population. Missing data are indicated with NA. MAF: Minor Allele Frequency.
SolCap_Marker_Name	solcap_snp_sl_60604	solcap_snp_sl_15052	solcap_snp_sl_60557	solcap_snp_sl_60513	solcap_snp_sl_100511	solcap_snp_sl_60446	solcap_snp_sl_20499	solcap_snp_sl_60356	solcap_snp_sl_33719	solcap_snp_sl_60330	solcap_snp_sl_60318	solcap_snp_sl_60303	solcap_snp_sl_33701	solcap_snp_sl_60227	solcap_snp_sl_24787	solcap_snp_sl_8656	solcap_snp_sl_8653	solcap_snp_sl_60089	solcap_snp_sl_60078	solcap_snp_sl_60008	solcap_snp_sl_59869	solcap_snp_sl_33669	solcap_snp_sl_41286	solcap_snp_sl_66077	solcap_snp_sl_19068	solcap_snp_sl_70309	solcap_snp_sl_70311	solcap_snp_sl_70330	solcap_snp_sl_70344	solcap_snp_sl_70345	solcap_snp_sl_16466	solcap_snp_sl_38764	solcap_snp_sl_18634	solcap_snp_sl_18627	solcap_snp_sl_50576	solcap_snp_sl_13762	solcap_snp_sl_50495	solcap_snp_sl_50477	solcap_snp_sl_50427	solcap_snp_sl_50373	solcap_snp_sl_38059	solcap_snp_sl_457a	solcap_snp_sl_25922	solcap_snp_sl_38116	solcap_snp_sl_38126	solcap_snp_sl_25926	solcap_snp_sl_12350	solcap_snp_sl_12355	solcap_snp_sl_12356
Marker_name	S01_00192109	S01_00301597	S01_00338651	S01_00541692	S01_00730154	S01_00876224	S01_01116398	S01_01367023	S01_01508203	S01_01511380	S01_01524332	S01_01605688	S01_02063522	S01_02200864	S01_02371872	S01_02446525	S01_02461631	S01_02879156	S01_02955601	S01_03255235	S01_04948702	S01_08685425	S01_16810275	S01_32850662	S01_43255975	S01_56291908	S01_56988398	S01_60518940	S01_64165763	S01_64322523	S01_68824942	S01_69912205	S01_74975872	S01_75121782	S01_75349631	S01_75465013	S01_76553753	S01_76687312	S01_77359528	S01_77830828	S01_78500502	S01_78675745	S01_78912845	S01_78922723	S01_78967527	S01_79131542	S01_80143617	S01_80185248	S01_80185807
Alleles	A/C	A/C	A/G	A/G	A/G	A/G	A/T	A/G	A/G	A/G	A/C	A/G	A/G	A/G	A/T	A/G	A/T	A/G	A/T	A/G	A/C	A/G	A/G	A/G	A/G	A/G	A/G	A/C	A/G	A/G	A/G	A/G	A/T	A/C	A/G	A/C	A/T	A/G	A/G	A/G	A/C	A/G	A/G	A/G	A/G	A/G	A/T	A/G	A/G
Minor_allele	A	A	A	G	G	A	T	A	G	A	A	A	G	A	T	A	T	G	T	G	C	G	G	G	A	G	G	C	G	G	A	G	A	A	G	A	T	G	A	G	C	G	A	G	G	G	T	A	A
MAF	0.107143	0.291045	0.121429	0.23741	0.273723	0.0638298	0.241007	0.0714286	0.320144	0.142857	0.202899	0.182482	0.221014	0.107143	0.26259	0.49635	0.496324	0.148551	0.179856	0.125899	0.0714286	0.257143	0.0851064	0.104317	0.344203	0.0971223	0.0964286	0.0656934	0.205674	0.111511	0.348921	0.0607143	0.347826	0.348921	0.0607143	0.358696	0.0857143	0.115108	0.169065	0.117857	0.170213	0.467391	0.347826	0.262774	0.0964286	0.350365	0.339416	0.5	0.197842
Genotype
BGV12627	CC	CC	GG	AA	GG	GG	TT	GG	GG	GG	CC	GG	GG	GG	AA	AA	AA	AA	AA	AA	AA	AA	AA	AA	AA	AA	AA	AA	AA	AA	AA	AA	AA	AA	AA	AA	AA	AA	GG	AA	AA	AA	GG	AA	AA	AA	AA	AA	AA
BGV13157	CC	CC	GG	AA	AA	GG	TT	GG	GG	GG	CC	GG	AA	AA	AA	AA	AA	AA	AA	AA	AA	AA	AA	AA	GG	AA	AA	AA	AA	AA	GG	AA	TT	CC	AA	CC	AA	AA	GG	AA	AA	GG	AA	AA	AA	AA	TT	GG	GG
BGV13161	CC	AA	GG	GG	AA	GG	AA	GG	GG	GG	CC	GG	AA	AA	AA	AA	AA	GG	AA	AA	AA	AA	AA	AA	AA	AA	AA	AA	AA	AA	AA	AA	AA	AA	AA	AA	AA	AA	GG	AA	AA	AA	AA	AA	AA	AA	TT	GG	GG
BGV13945	CC	AA	GG	AA	GG	GG	TT	GG	AA	GG	CC	GG	AA	GG	TT	GG	TT	AA	TT	AA	AA	AA	AA	AA	AA	AA	AA	AA	AA	AA	AA	AA	AA	AA	AA	AA	AA	AA	GG	AA	AA	AA	AA	AA	AA	GG	AA	AA	GG
BGV5895	CC	CC	GG	AA	AA	GG	AA	GG	GG	GG	CC	GG	AA	GG	TT	GG	TT	AA	AA	AA	AA	GG	AA	AA	GG	AA	AA	AA	AA	AA	GG	AA	TT	CC	AA	CC	AA	AA	GG	AA	AA	AA	GG	AA	AA	GG	AA	GG	GG
BGV6071	CC	CC	GG	AA	GG	GG	AA	GG	AA	GG	CC	GG	GG	GG	AA	AA	AA	AA	AA	AA	CC	AA	AA	AA	AA	AA	AA	AA	AA	AA	AA	AA	AA	AA	AA	AA	AA	AA	AA	AA	AA	GG	GG	GG	AA	AA	TT	GG	GG
BGV6767	CC	CC	GG	AA	GG	GG	NA	GG	AA	GG	CC	NA	AA	GG	AA	AA	TT	AG	AA	AG	AA	AA	AA	AA	AG	AA	AA	AA	AG	AG	AG	AA	AT	AC	AA	NA	AA	NA	AG	AA	CC	GG	NA	AG	AG	AG	NA	GG	GG
BGV6769	CC	CC	GG	AA	GG	GG	AA	GG	AA	GG	CC	AA	AA	GG	AA	AA	TT	AA	AA	GG	AA	AA	AA	AA	AA	AA	AA	AA	AA	AA	AA	AA	AA	AA	AA	AA	AA	AA	GG	AA	CC	GG	GG	AA	AA	AA	TT	GG	GG
BGV6779	CC	CC	GG	AA	GG	GG	AA	GG	AA	GG	CC	AA	AA	GG	AA	AA	AA	AA	AA	AA	AA	AA	AA	AA	AA	AA	AA	AA	AA	AA	AA	AA	AA	AA	AA	AA	AA	AA	GG	AA	CC	GG	GG	AA	AA	AA	TT	GG	GG
BGV6827	CC	CC	GG	GG	AA	GG	TT	GG	GG	GG	CC	GG	AA	GG	AA	AA	TT	AA	AA	AA	AA	AA	AA	AA	AA	AA	AA	AA	AA	AA	AA	AA	AA	AA	AA	AA	AA	AA	AA	AA	CC	AA	AA	AA	AA	AA	TT	GG	GG
BGV6931	CC	CC	GG	AA	GG	GG	TT	GG	GG	GG	CC	GG	AA	GG	TT	GG	TT	AA	AA	AA	AA	GG	AA	AA	GG	AA	AA	AA	AA	AA	GG	AA	TT	CC	AA	CC	AA	AA	GG	AA	AA	AA	GG	AA	AA	GG	AA	GG	GG
BGV7942	CC	CC	GG	GG	AA	GG	AA	GG	GG	GG	CC	GG	AA	GG	AA	GG	AA	AA	AA	AA	AA	AA	AA	AA	GG	AA	AA	AA	AA	AA	GG	AA	TT	CC	AA	CC	AA	AA	AA	AA	AA	GG	GG	AA	AA	GG	AA	AA	GG
BGV7979	CC	CC	GG	AA	GG	GG	AA	GG	AA	GG	CC	GG	AA	GG	TT	GG	TT	AA	AA	AA	AA	AA	AA	AA	AA	AA	AA	AA	AA	AA	AA	AA	AA	AA	AA	AA	AA	AA	GG	AA	CC	GG	GG	AA	AA	AA	TT	GG	GG
BGV8036	CC	CC	GG	AA	AA	GG	AA	GG	GG	GG	CC	GG	AA	GG	TT	GG	TT	AA	AA	AA	AA	AA	AA	AA	AA	AA	AA	AA	AA	AA	AA	AA	AA	AA	AA	AA	AA	AA	GG	AA	CC	GG	GG	AA	AA	AA	TT	GG	GG
BGV8096	CC	AA	GG	GG	AA	GG	AA	GG	GG	GG	CC	GG	AA	AA	AA	AA	AA	GG	AA	AA	AA	AA	AA	AA	AA	AA	AA	AA	AA	AA	AA	AA	AA	AA	AA	AA	AA	AA	GG	AA	AA	AA	GG	GG	GG	GG	TT	GG	GG
BGV8109	CC	AA	GG	AA	GG	GG	TT	GG	AA	AA	AA	GG	AA	GG	TT	GG	TT	AA	AA	AA	CC	AA	AA	GG	GG	GG	GG	CC	GG	NA	GG	AA	TT	CC	GG	CC	TT	GG	AA	AA	AA	GG	GG	GG	AA	GG	AA	AA	GG
BGV8219	CC	CC	GG	AA	GG	GG	AA	GG	GG	GG	CC	GG	AA	GG	AA	AA	AA	AA	AA	AA	AA	AA	AA	AA	GG	AA	AA	AA	AA	AA	GG	AA	TT	CC	AA	CC	AA	AA	GG	AA	AA	AA	AA	AA	AA	AA	AA	AA	GG
BGV8221	CC	CC	GG	AA	GG	GG	AA	GG	GG	GG	CC	GG	AA	GG	AA	AA	AA	AA	AA	AA	AA	AA	AA	AA	GG	AA	AA	AA	AA	AA	GG	AA	TT	CC	AA	CC	AA	AA	GG	AA	AA	AA	GG	AA	AA	GG	TT	GG	GG
BGV8228	CC	CC	GG	AA	GG	GG	AA	GG	AA	GG	AA	GG	AA	GG	AA	AA	AA	AA	AA	AA	AA	AA	AA	AA	GG	AA	AA	AA	AA	AA	GG	AA	TT	CC	AA	CC	AA	AA	AA	AA	AA	GG	GG	AA	AA	GG	AA	AA	GG
BGV8230	CC	AA	GG	GG	AA	GG	AA	GG	AA	GG	AA	GG	GG	GG	AA	AA	AA	AA	AA	AA	AA	AA	AA	AA	GG	AA	AA	AA	AA	AA	GG	AA	TT	CC	AA	CC	AA	AA	GG	AA	CC	GG	GG	AA	AA	GG	TT	GG	GG
CR001	AA	AA	AA	AA	AA	AA	AA	AA	AA	AA	AA	AA	AA	AA	AA	AA	AA	AA	AA	AA	AA	AA	AA	AA	AA	AA	AA	AA	AA	AA	AA	AA	AA	AA	AA	AA	AA	AA	AA	AA	AA	AA	AA	AA	AA	AA	AA	AA	AA
CR028	AA	AA	AA	GG	AA	GG	TT	GG	AA	AA	AA	AA	GG	GG	AA	AA	AA	AA	AA	AA	AA	AA	AA	AA	GG	AA	AA	AA	AA	AA	GG	AA	TT	CC	AA	CC	AA	AA	GG	AA	AA	GG	AA	AA	AA	AA	AA	AA	AA
CR049	CC	CC	GG	GG	AA	GG	TT	GG	GG	GG	CC	GG	AA	GG	TT	GG	TT	AA	AA	AA	AA	AA	AA	AA	AA	AA	AA	AA	AA	AA	AA	AA	AA	AA	AA	AA	AA	AA	GG	AA	AA	AA	AA	AA	AA	AA	AA	AA	AA
CR056	CC	CC	GG	AA	AA	GG	AA	GG	GG	GG	CC	GG	AA	GG	AA	GG	TT	AA	AA	AA	AA	GG	AA	AA	GG	AA	AA	AA	AA	AA	GG	AA	TT	CC	AA	CC	AA	AA	GG	AA	AA	AA	AA	AA	AA	GG	AA	GG	GG
CR058	CC	CC	GG	AA	GG	GG	AA	GG	AA	GG	CC	GG	AA	GG	TT	GG	TT	AA	TT	AA	AA	AA	AA	AA	AA	AA	AA	AA	AA	AA	AA	AA	AA	AA	AA	AA	AA	AA	GG	AA	AA	GG	AA	AA	AA	AA	TT	GG	GG
CR061	AA	NA	AA	AA	AA	AA	AA	GG	AA	AA	AA	AA	AA	NA	AA	AA	AA	GG	AA	GG	CC	AA	GG	GG	GG	GG	GG	NA	GG	GG	GG	AA	TT	CC	GG	CC	TT	GG	AA	GG	CC	GG	GG	AA	GG	GG	AA	AA	GG
CR064	CC	AA	GG	NA	AA	GG	AA	GG	AA	GG	AA	NA	AA	GG	NA	NA	AA	GG	AA	AA	AA	AA	AA	AA	NA	AA	AA	AA	GG	NA	NA	AA	NA	NA	AA	CC	AA	GG	GG	AA	CC	GG	GG	GG	AG	AG	NA	AG	AG
CR073	AA	AA	AA	AA	AA	AA	AA	AA	AA	AA	AA	AA	AA	AA	AA	AA	AA	GG	AA	GG	AC	GG	AA	AA	GG	AA	AA	AA	AA	AA	GG	AA	TT	CC	AA	CC	AA	AA	GG	AA	AA	AA	GG	GG	AA	AA	TT	GG	GG
CR075	CC	CC	GG	AA	AA	GG	TT	GG	AA	GG	CC	GG	GG	GG	AA	AA	AA	AA	AA	AA	AA	AA	AA	AA	GG	AA	AA	AA	AA	AA	GG	AA	TT	CC	AA	AA	AA	AA	GG	AA	AA	AA	AA	AA	AA	AA	AA	AA	AA
CR076	CC	AA	GG	GG	AA	GG	TT	GG	GG	GG	CC	GG	AA	GG	TT	GG	TT	AA	AA	AA	AA	GG	AA	AA	GG	AA	AA	AA	AA	AA	GG	AA	TT	CC	AA	CC	AA	AA	GG	AA	AA	AA	GG	GG	AA	AA	AA	AA	AA
CR077	AA	AC	AA	AA	AA	GG	AA	AG	AA	AA	AA	AA	NA	AG	AA	AA	AT	GG	AA	AG	AC	AA	GG	GG	GG	GG	GG	AC	GG	GG	GG	GG	TT	CC	AG	AC	AT	AG	AG	AG	AC	GG	GG	GG	AG	AG	AT	AG	GG
CR078	CC	AA	GG	GG	AA	GG	TT	GG	AA	AG	CC	GG	AA	GG	TT	GG	TT	AA	AA	AA	AA	AA	AA	AA	AA	AA	AA	AA	AA	AA	AA	AA	AA	AA	AA	AA	AA	AA	GG	AA	AA	NA	GG	NA	AA	AA	TT	NA	GG
CR079	CC	AA	GG	GG	AA	GG	AA	GG	AA	GG	CC	GG	GG	GG	AA	AA	AA	AA	AA	AA	AA	AA	AA	AA	AA	AA	AA	AA	AA	AA	AA	AA	AA	AA	AA	AA	AA	AA	GG	AA	AA	AA	GG	GG	AA	AA	AA	AA	GG
CR081	CC	CC	GG	AA	AA	GG	TT	GG	AA	GG	CC	GG	AA	GG	AA	AA	TT	AA	AA	AA	AA	GG	AA	AA	GG	AA	AA	AA	AA	AA	GG	AA	TT	CC	AA	CC	AA	AA	GG	AA	AA	AA	GG	AA	AA	GG	AA	AA	AG
CR082	CC	CC	GG	AA	GG	GG	AA	GG	GG	GG	CC	GG	GG	GG	TT	GG	TT	AA	TT	AA	AA	AA	AA	AA	GG	AA	AA	AA	AA	AA	GG	AA	TT	CC	AA	CC	AA	AA	GG	AA	AA	AA	AA	AA	AA	AA	AA	AA	AA
CR083	CC	CC	GG	AA	GG	GG	AA	GG	AA	GG	CC	GG	AA	GG	TT	GG	TT	AA	AA	AA	AC	AA	AA	AA	AA	AA	AA	AA	AA	AA	AA	AA	AA	AA	AA	AA	AA	AA	GG	AA	AA	GG	GG	AA	AA	AA	TT	GG	GG
CR084	CC	AA	GG	GG	AA	GG	TT	GG	GG	GG	CC	GG	AA	GG	TT	GG	TT	AA	TT	AA	AA	AA	AA	AA	AA	AA	AA	AA	AA	AA	AA	AA	AA	AA	AA	AA	AA	AA	GG	AA	AA	AA	AA	AA	AA	AA	TT	GG	GG
CR085	AA	CC	AA	AA	AA	AA	AA	AA	AA	AA	AA	AA	AA	AA	AA	AA	AA	GG	AA	GG	AC	AA	GG	GG	GG	GG	GG	AC	GG	GG	GG	GG	TT	CC	GG	CC	TT	GG	AA	GG	CC	GG	GG	GG	GG	GG	AA	AA	GG
CR086	CC	CC	GG	AA	AA	GG	AA	GG	GG	GG	CC	GG	AA	GG	AA	AA	AA	AA	AA	AA	AA	AA	AA	AA	GG	AA	AA	AA	AA	AA	GG	AA	TT	CC	AA	CC	AA	AA	GG	AA	AA	AA	AA	AA	AA	AA	AA	AA	AA
CR088	CC	CC	GG	AA	AA	GG	AA	GG	GG	GG	CC	GG	AA	GG	TT	GG	TT	AA	AA	AA	AA	GG	AA	AA	GG	AA	AA	AA	AA	AA	GG	AA	TT	CC	AA	CC	AA	AA	GG	AA	AA	AA	GG	AA	AA	GG	AA	GG	GG
CR089	CC	AA	GG	GG	AA	GG	TT	GG	GG	GG	CC	GG	AA	GG	TT	GG	TT	AA	AA	AA	AA	GG	AA	AA	GG	AA	AA	AA	AA	AA	GG	AA	TT	CC	AA	CC	AA	AA	GG	AA	AA	AA	GG	GG	AA	AA	TT	GG	GG
CR092	CC	CC	GG	GG	AA	GG	TT	GG	GG	GG	CC	GG	AA	GG	TT	GG	TT	AA	AA	AA	AA	AA	AA	AA	AA	AA	AA	AA	AA	AA	AA	AA	AA	AA	AA	AA	AA	AA	GG	AA	AA	AA	AA	AA	AA	AA	AA	AA	GG
CR093	CC	CC	GG	GG	AA	GG	AA	GG	AA	GG	CC	GG	GG	GG	AA	AA	AA	AA	AA	AA	AA	AA	AA	AA	AA	AA	AA	AA	AA	AA	AA	AA	AA	AA	AA	AA	AA	AA	GG	AA	AA	AA	AA	AA	AA	AA	TT	GG	GG
CR095	AA	CC	GG	AA	AA	AA	AA	GG	AA	AA	AA	AA	AA	GG	AA	AA	TT	AA	TT	AA	AA	AA	GG	GG	GG	GG	GG	NA	GG	GG	GG	AA	TT	CC	GG	CC	AA	AA	GG	AA	AA	GG	GG	GG	AA	AA	TT	GG	GG
CR097	CC	AA	AA	AA	AA	GG	AA	GG	AA	GG	AA	AA	AA	GG	AA	AA	AA	GG	TT	GG	AA	AA	AA	GG	GG	AA	AA	AA	GG	GG	GG	AA	TT	CC	AA	CC	AA	GG	GG	AA	CC	GG	GG	GG	GG	GG	AA	GG	GG
CR098	CC	CC	GG	AA	GG	GG	AA	GG	AA	GG	AA	GG	AA	GG	TT	GG	TT	AA	AA	AA	AA	AA	GG	GG	GG	GG	GG	CC	GG	GG	GG	GG	AA	AA	AA	AA	AA	AA	GG	AA	AA	AA	AA	AA	AA	AA	TT	GG	GG
CR099	CC	CC	GG	AA	GG	GG	AA	GG	AA	GG	CC	GG	GG	GG	AA	AA	AA	AA	TT	AA	AA	AA	AA	AA	AA	AA	AA	AA	AA	AA	AA	AA	AA	AA	AA	AA	AA	AA	GG	AA	AA	GG	GG	AA	AA	AA	TT	GG	GG
CR100	CC	CC	GG	AA	AA	GG	AA	GG	GG	GG	CC	GG	GG	GG	AA	AA	AA	AA	AA	AA	AA	AA	AA	AA	GG	AA	AA	AA	AA	AA	GG	AA	TT	CC	AA	AA	AA	AA	GG	AA	AA	AA	AA	AA	AA	AA	AA	AA	AA
CR101	CC	CC	GG	AA	GG	GG	AA	GG	AA	GG	CC	GG	GG	GG	AA	AA	AA	AA	TT	AA	AA	AA	AA	AA	AA	AA	AA	AA	AA	AA	AA	AA	AA	AA	AA	AA	AA	AA	GG	AA	AA	AA	GG	GG	AA	AA	TT	GG	GG
CR103	CC	CC	GG	AA	AA	GG	AA	GG	GG	GG	CC	GG	GG	GG	AA	AA	AA	AA	AA	AA	AA	AA	AA	AA	GG	AA	AA	AA	AA	AA	GG	AA	TT	CC	AA	CC	AA	AA	GG	AA	CC	GG	GG	AA	AA	GG	TT	GG	GG
CR104	CC	AC	GG	NA	NA	GG	AA	GG	GG	GG	CC	GG	NA	GG	AA	NA	TT	AA	AA	AA	AA	AA	AA	AA	NA	AA	AA	AA	AA	AA	NA	AA	NA	NA	AA	NA	AA	NA	NA	AA	AA	NA	AG	NA	AA	AA	NA	AG	NA
CR105	CC	CC	GG	AA	AA	GG	AA	GG	AA	GG	CC	GG	AA	GG	AA	GG	TT	AA	AA	AA	AA	GG	AA	AA	GG	AA	AA	AA	AA	AA	GG	AA	TT	CC	AA	CC	AA	AA	GG	AA	AA	AA	GG	AA	AA	GG	AA	GG	GG
CR106	CC	AA	GG	GG	AA	GG	TT	GG	GG	GG	CC	GG	AA	GG	TT	GG	TT	AA	AA	AA	AA	GG	AA	AA	GG	AA	AA	AA	AA	AA	GG	AA	TT	CC	AA	CC	AA	AA	GG	AA	AA	AA	GG	GG	AA	AA	AA	AA	AA
CR107	CC	CC	GG	AA	GG	GG	AA	GG	AA	GG	CC	AA	AA	GG	AA	AA	TT	AA	AA	AA	AA	AA	AA	AA	GG	AA	AA	AA	AA	AA	GG	AA	TT	CC	AA	CC	AA	AA	AA	AA	AA	GG	AA	AA	AA	AA	AA	AA	AA
CR108	NA	NA	AA	AA	AA	GG	AA	NA	AA	GG	AA	AA	AA	GG	AA	AA	TT	GG	NA	GG	AA	AA	AG	AG	AG	AG	AG	AC	AG	AG	AG	AA	NA	AC	AA	AC	AT	AG	AG	AA	CC	GG	GG	AA	AG	GG	AA	AA	GG
CR110	CC	AA	GG	AA	AA	GG	AA	GG	AA	GG	CC	GG	GG	GG	AA	AA	AA	AA	TT	AA	AA	AA	AA	AA	AA	AA	AA	AA	AA	AA	AA	AA	TT	CC	AA	CC	AA	AA	GG	AA	AA	GG	GG	GG	GG	GG	AA	AA	GG
CR114	CC	CC	GG	AA	GG	GG	TT	GG	AA	GG	CC	GG	GG	GG	AA	AA	AA	AA	AA	AA	AA	AA	AA	AA	AA	AA	AA	AA	AA	AA	AA	AA	TT	CC	AA	CC	AA	AA	GG	AA	AA	GG	AA	AA	AA	AA	AA	AA	GG
CR115	CC	CC	GG	AA	GG	GG	TT	GG	AA	GG	AA	AA	AA	GG	AA	AA	TT	AA	AA	AA	AA	AA	AA	AA	AA	AA	AA	AA	AA	AA	AA	AA	AA	AA	AA	AA	AA	AA	GG	AA	AA	GG	GG	GG	AA	GG	AA	GG	GG
CR117	CC	CC	GG	AA	GG	GG	AA	GG	AA	GG	CC	GG	AA	GG	TT	GG	TT	AA	TT	AA	AA	AA	AA	AA	AA	AA	AA	AA	AA	AA	AA	AA	AA	AA	AA	AA	AA	AA	GG	AA	AA	GG	GG	AA	AA	AA	TT	GG	GG
CR118	CC	CC	GG	AA	GG	GG	AA	GG	AA	GG	CC	GG	GG	GG	AA	AA	AA	AA	AA	AA	AA	AA	AA	AA	GG	AA	AA	AA	AA	AA	GG	AA	TT	CC	AA	CC	AA	AA	AA	AA	CC	AA	AA	AA	AA	AA	TT	GG	GG
CR120	CC	AA	NA	AA	AA	GG	AA	GG	AA	GG	AA	AA	AA	GG	AA	AA	NA	GG	AA	AG	AA	AA	AA	NA	GG	NA	AA	AA	GG	GG	GG	AA	TT	CC	NA	CC	NA	GG	GG	AA	CC	GG	GG	GG	GG	GG	TT	NA	GG
CR122	CC	AA	GG	AA	GG	GG	TT	GG	AA	AA	AA	GG	AA	GG	TT	GG	TT	AA	AA	AA	CC	AA	AA	GG	GG	GG	GG	CC	GG	GG	GG	AA	TT	CC	GG	CC	TT	GG	AA	AA	AA	GG	GG	GG	AA	GG	AA	AA	GG
CR123	CC	CC	GG	AA	AA	GG	AA	GG	AA	GG	CC	GG	AA	GG	AA	GG	AA	AA	TT	AA	AA	AA	AA	AA	GG	AA	AA	AA	AA	AA	GG	AA	TT	CC	AA	CC	AA	AA	GG	AA	AA	GG	GG	AA	AA	AA	AA	AA	AA
CR124	CC	CC	GG	GG	AA	GG	AA	GG	AA	GG	CC	GG	AA	GG	AA	GG	TT	NA	TT	AA	AA	GG	AA	AA	GG	AA	AA	AA	AA	AA	GG	AA	TT	CC	AA	CC	AA	AA	GG	AA	AA	AA	GG	AA	AA	GG	AA	AA	AA
CR125	CC	AA	GG	GG	NA	GG	AA	GG	GG	GG	CC	GG	GG	GG	AA	AA	AA	AA	TT	AA	AA	AA	AA	AA	GG	AA	AA	AA	AA	AA	GG	AA	TT	CC	AA	CC	AA	AA	GG	AA	AA	GG	GG	AA	AA	AA	AA	AA	AA
CR130	CC	CC	GG	GG	AA	GG	TT	GG	AA	GG	CC	GG	GG	GG	AA	AA	AA	AA	AA	AA	AA	AA	AA	AA	AA	AA	AA	AA	AA	AA	AA	AA	AA	AA	AA	AA	AA	AA	GG	AA	AA	AA	GG	GG	AA	AA	TT	GG	GG
CR141	CC	CC	GG	AA	AA	GG	AA	GG	GG	GG	CC	GG	GG	GG	AA	AA	AA	AA	AA	AA	AA	GG	AA	AA	GG	AA	AA	AA	AA	AA	GG	AA	AA	AA	AA	AA	AA	AA	GG	AA	AA	AA	AA	AA	AA	AA	AA	GG	GG
CR142	CC	CC	GG	GG	AA	GG	AA	GG	AA	GG	CC	GG	GG	GG	AA	AA	AA	AA	AA	AA	AA	AA	AA	AA	GG	AA	AA	AA	AA	AA	GG	AA	AA	AA	AA	AA	AA	AA	GG	AA	AA	AA	AA	AA	AA	AA	AA	AA	AA
CR144	CC	AA	GG	GG	AA	GG	AA	GG	AA	GG	AA	GG	AA	GG	AA	AA	AA	GG	AA	AA	AA	AA	AA	AA	GG	AA	AA	AA	GG	AA	GG	AA	TT	CC	AA	CC	AA	AA	GG	AA	AA	AA	AA	AA	AA	AA	TT	GG	GG
CR145	CC	CC	GG	GG	AA	GG	TT	GG	AA	GG	CC	GG	AA	GG	AA	GG	AA	AA	AA	AA	AA	GG	AA	AA	GG	AA	AA	AA	AA	AA	GG	AA	TT	CC	AA	CC	AA	AA	GG	AA	AA	AA	GG	AA	AA	GG	AA	AA	GG
CR147	CC	CC	GG	AA	AA	GG	AA	GG	GG	GG	CC	GG	AA	GG	TT	GG	TT	AA	TT	AA	AA	GG	AA	AA	GG	AA	AA	AA	AA	AA	GG	AA	TT	CC	AA	CC	AA	AA	GG	AA	AA	AA	GG	AA	AA	GG	AA	GG	GG
CR148	CC	AA	GG	GG	AA	GG	TT	GG	AA	GG	CC	GG	AA	GG	TT	GG	TT	AA	TT	AA	AA	AA	AA	AA	AA	AA	AA	AA	AA	AA	AA	AA	AA	AA	AA	AA	AA	AA	GG	AA	AA	GG	GG	GG	AA	AA	TT	GG	GG
CR149	CC	AC	GG	AG	AA	GG	AA	GG	AA	AG	AC	AG	AA	GG	AT	AG	TT	NA	AA	NA	AA	AA	AA	AA	AG	AA	AA	AA	AA	AA	AG	AA	AT	AC	AA	AC	AA	AA	GG	AA	AA	GG	NA	AA	NA	NA	TT	AG	NA
CR152	CC	AA	GG	GG	AA	GG	TT	GG	GG	GG	CC	GG	GG	GG	AA	AA	AA	AA	AA	AA	AA	AA	AA	AA	GG	AA	AA	AA	AA	AA	GG	AA	TT	CC	AA	AA	AA	AA	GG	AA	AA	GG	GG	AA	AA	AA	AA	AA	AA
CR153	CC	CC	GG	GG	AA	GG	TT	GG	AA	GG	CC	AA	GG	GG	AA	AA	AA	AA	AA	AA	AA	AA	AA	AA	GG	AA	AA	AA	AA	AA	GG	AA	TT	CC	AA	CC	AA	AA	GG	AA	AA	AA	AA	AA	AA	AA	AA	AA	AA
CR154	CC	NA	GG	AA	AA	GG	AA	GG	AA	GG	NA	GG	AA	GG	AA	GG	AA	AA	TT	NA	AA	AA	AA	AA	GG	AA	AA	AA	AA	AA	GG	AA	TT	CC	AA	CC	AA	AA	GG	AA	AA	GG	GG	NA	AA	AA	AA	NA	AA
CR155	CC	AA	GG	GG	AA	GG	TT	GG	GG	GG	CC	GG	GG	GG	AA	GG	AA	AA	AA	AA	AA	GG	AA	AA	GG	AA	AA	AA	AA	AA	GG	AA	TT	CC	AA	CC	AA	AA	GG	AA	AA	AA	AA	AA	AA	AA	TT	GG	GG
CR156	CC	CC	GG	AA	GG	GG	AA	GG	AA	GG	CC	GG	AA	GG	TT	GG	TT	AA	AA	AA	NA	AA	AA	AA	AA	AA	AA	AA	AA	AA	AA	AA	AA	AA	AA	AA	AA	AA	GG	AA	AA	GG	GG	AA	AA	AA	TT	GG	GG
CR157	CC	CC	GG	AA	AA	GG	AA	GG	GG	GG	CC	GG	AA	GG	AA	GG	TT	AA	TT	AA	AA	AA	AA	AA	AA	AA	AA	AA	AA	AA	AA	AA	AA	AA	AA	AA	AA	AA	GG	AA	AA	AA	AA	AA	AA	AA	AA	GG	GG
CR158	CC	CC	GG	AA	GG	GG	TT	GG	AA	GG	CC	GG	GG	GG	AA	AA	TT	AA	AA	AA	AA	AA	AA	AA	AA	AA	AA	AA	AA	AA	AA	AA	AA	AA	GG	CC	TT	GG	GG	AA	CC	GG	GG	GG	AA	AA	AA	AA	GG
CR161	AC	AC	AG	AA	AA	GG	AA	GG	AG	AG	AC	AG	AG	AG	AA	AA	AT	AG	AA	AG	AA	AA	GG	GG	GG	GG	GG	CC	GG	GG	GG	GG	TT	CC	AA	CC	TT	GG	AA	GG	CC	GG	AG	AG	AG	AG	AA	AG	GG
CR166	AA	NA	AA	AA	AA	AG	AA	GG	AA	AA	AA	AA	AA	AA	AA	AA	AA	GG	AA	GG	CC	AA	GG	GG	GG	GG	GG	CC	GG	GG	GG	GG	TT	CC	GG	CC	TT	GG	AA	GG	CC	GG	GG	AA	GG	GG	AA	AA	GG
CR179	AA	AA	AA	AA	AA	GG	AA	GG	AA	AA	AA	AA	AA	AA	AA	AA	AA	GG	AA	GG	CC	AA	GG	GG	GG	GG	GG	CC	GG	GG	GG	AG	TT	CC	AA	CC	TT	GG	AA	GG	CC	GG	GG	AA	GG	GG	AA	AA	GG
CR181	AA	AA	AA	AA	AA	GG	AA	AA	AA	AA	AA	AA	AA	AA	AA	AA	TT	GG	AA	GG	AC	AA	GG	GG	GG	GG	GG	AC	GG	GG	GG	GG	TT	CC	AA	CC	TT	GG	AA	GG	CC	GG	GG	AA	GG	GG	AA	AA	GG
CR199	CC	CC	GG	AA	AA	GG	AA	GG	GG	GG	CC	GG	AA	GG	AA	GG	AA	AA	AA	AA	AA	GG	AA	AA	GG	AA	AA	AA	AA	AA	GG	AA	TT	CC	AA	CC	AA	AA	GG	AA	AA	AA	GG	AA	AA	GG	AA	GG	GG
CR202	CC	CC	GG	AA	GG	GG	AA	GG	AA	GG	CC	GG	GG	GG	TT	GG	TT	AA	AA	AA	AA	AA	AA	AA	GG	AA	AA	AA	GG	AA	GG	AA	TT	CC	AA	NA	AA	AA	GG	AA	AA	AA	AG	AA	AA	AA	AA	AA	GG
CR203	AA	AA	AA	AA	AA	GG	AA	GG	AA	AA	AA	AA	AA	AG	AA	AA	NA	GG	AA	GG	AC	AA	GG	GG	GG	GG	GG	CC	GG	GG	GG	GG	TT	CC	GG	CC	TT	GG	AA	GG	CC	GG	GG	AA	GG	GG	AA	AA	GG
CR205	AA	CC	AA	AA	AA	AA	AA	AA	AA	AA	AA	AA	AA	GG	AA	AA	TT	GG	AA	GG	AC	AA	GG	GG	GG	GG	GG	NA	GG	GG	GG	GG	TT	CC	AA	CC	TT	GG	AA	AA	CC	GG	GG	AA	GG	GG	AA	AA	GG
CR236	CC	AA	AA	AA	GG	GG	AA	GG	GG	GG	CC	GG	GG	GG	AA	AA	AA	AA	AA	AA	AA	AA	AA	AA	AA	AA	AA	AA	AA	AA	AA	AA	AA	AA	AA	CC	AA	AA	GG	AA	AA	AA	AA	AA	AA	AA	TT	GG	GG
CR238	CC	AC	GG	AG	NA	GG	AA	GG	AA	NA	NA	NA	NA	GG	AT	NA	TT	NA	TT	GG	AA	AA	AG	NA	GG	NA	NA	NA	GG	AG	GG	NA	TT	CC	AA	CC	AA	AA	GG	NA	AC	AG	NA	AA	AA	AG	TT	NA	GG
CR240	CC	AA	GG	GG	AA	GG	AA	GG	AA	GG	CC	GG	AA	GG	AA	AA	AA	AA	AA	AA	AA	AA	AA	AA	GG	AA	AA	AA	AA	AA	GG	AA	TT	CC	AA	CC	AA	GG	AA	AA	CC	GG	AA	AA	AA	AA	AA	AA	AA
CR241	CC	CC	GG	AA	GG	GG	AA	GG	AA	GG	CC	GG	AA	GG	TT	GG	TT	AA	AA	AA	AA	AA	AA	AA	AA	AA	AA	AA	AA	AA	AA	AA	AA	AA	AA	AA	AA	AA	GG	AA	AA	GG	GG	GG	AA	AA	TT	GG	GG
CR242	CC	CC	GG	GG	AA	GG	TT	GG	AA	GG	CC	GG	AA	GG	TT	GG	TT	AA	AA	AA	AA	AA	AA	AA	GG	AA	AA	AA	AA	AA	GG	AA	TT	CC	AA	CC	AA	AA	GG	AA	AA	GG	AA	AA	AA	AA	AA	AA	AA
CR246	AA	AA	AA	AA	AA	AA	AA	AA	AA	AA	AA	AA	AA	AA	AA	AA	AA	AA	AA	AA	AA	AA	AA	AA	AA	AA	AA	AA	AA	AA	AA	AA	AA	AA	AA	AA	AA	AA	AA	AA	AA	AA	AA	AA	AA	AA	AA	AA	AA
CR248	CC	CC	GG	AA	AA	GG	AA	GG	GG	GG	CC	GG	AA	GG	TT	GG	TT	AA	AA	AA	AA	GG	AA	AA	GG	AA	AA	AA	AA	AA	GG	AA	TT	CC	AA	CC	AA	AA	GG	AA	AA	AA	GG	AA	AA	GG	AA	GG	GG
CR250	CC	AA	GG	GG	AA	GG	AA	GG	AA	GG	CC	GG	GG	GG	AA	AA	AA	AA	AA	AA	AA	AA	AA	AA	AA	AA	AA	AA	AA	AA	AA	AA	AA	AA	AA	AA	AA	AA	GG	AA	AA	AA	AA	AA	AA	AA	AA	AA	AA
CR253	CC	CC	GG	AA	GG	GG	AA	AA	AA	AA	AA	AA	AA	AA	AA	AA	AA	GG	AA	GG	AA	AA	AA	AA	AA	AA	AA	AA	AA	AA	AA	AA	AA	AA	AA	AA	AA	AA	GG	AA	AA	AA	AA	AA	AA	AA	TT	GG	GG
CR258	AC	NA	AG	AA	NA	AG	AA	AA	AA	AA	AA	AA	AA	AA	AA	AA	AA	GG	AA	GG	AA	AA	AA	AA	AA	AA	AA	AA	AA	AA	AA	AA	AA	AA	AA	AA	AA	AA	GG	AA	AA	AA	AA	AA	AA	AA	TT	GG	GG
CR263	CC	CC	GG	AA	AA	GG	AA	GG	GG	GG	CC	GG	AA	GG	TT	GG	TT	AA	AA	AA	AA	GG	AA	AA	GG	AA	AA	AA	AA	AA	GG	AA	TT	CC	AA	CC	AA	AA	GG	AA	AA	AA	GG	AA	AA	GG	AA	GG	GG
CR264	CC	CC	GG	GG	AA	GG	TT	GG	AA	GG	CC	GG	GG	GG	AA	AA	AA	AA	AA	AA	AA	AA	AA	AA	AA	AA	AA	AA	AA	AA	AA	AA	AA	AA	AA	AA	AA	AA	GG	AA	AA	AA	AA	AA	AA	AA	AA	AA	AA
CR271	CC	CC	GG	AA	GG	GG	AA	GG	GG	GG	CC	GG	AA	GG	AA	GG	TT	AA	TT	AA	AA	AA	AA	AA	AA	AA	AA	AA	AA	AA	AA	AA	AA	AA	AA	AA	AA	AA	GG	AA	AA	AA	AA	AA	AA	AA	TT	GG	GG
CR274	CC	AA	GG	GG	AA	GG	TT	GG	GG	GG	CC	GG	AA	GG	TT	GG	TT	AA	AA	AA	AA	GG	AA	AA	GG	AA	AA	AA	AA	AA	GG	AA	TT	CC	AA	CC	AA	AA	GG	AA	AA	AA	GG	GG	AA	AA	AA	GG	GG
CR275	CC	NA	GG	AA	GG	GG	AA	GG	AA	GG	CC	GG	AA	GG	TT	GG	TT	AA	AA	AA	AA	AA	AA	AA	AA	AA	AA	AA	AA	AA	AA	AA	AA	AA	AA	AA	AA	AA	GG	AA	AA	AA	AA	AA	AA	AA	AA	AA	AA
CR276	CC	CC	GG	AA	AA	GG	TT	GG	GG	GG	CC	GG	GG	GG	AA	GG	AA	AA	AA	AA	AA	AA	AA	AA	AA	AA	AA	AA	AA	AA	AA	AA	TT	CC	AA	CC	AA	AA	GG	AA	AA	AA	AA	AA	AA	AA	AA	AA	GG
CR282	AA	AA	AA	AA	AA	AA	AA	AG	AA	AG	NA	NA	AA	AG	AT	AG	AT	AG	AA	AG	AA	AA	AA	AA	NA	AA	AA	AA	AA	AA	AA	AA	AA	AA	AA	AA	AA	AA	NA	AA	AA	AA	AA	AA	AA	AA	TT	GG	GG
CR283	CC	CC	GG	AA	GG	GG	AA	AA	AA	AA	AA	AA	AA	AA	AA	AA	AA	GG	AA	GG	AA	AA	AA	AA	AA	AA	AA	AA	AA	AA	AA	AA	AA	AA	AA	AA	AA	AA	GG	AA	AA	AA	AA	AA	AA	AA	TT	GG	GG
CR286	CC	CC	GG	AA	AA	GG	AA	GG	GG	GG	CC	GG	AA	GG	TT	GG	TT	AA	AA	AA	AA	GG	AA	AA	GG	AA	AA	AA	AA	AA	GG	AA	TT	CC	AA	CC	AA	AA	GG	AA	AA	AA	GG	GG	AA	AA	AA	AA	GG
CR287	CC	CC	GG	AA	GG	GG	AA	GG	AA	GG	CC	GG	AA	GG	TT	GG	TT	AA	AA	AA	AA	AA	AA	AA	AA	AA	AA	AA	AA	AA	AA	AA	AA	AA	AA	AA	AA	AA	GG	AA	AA	AA	AA	AA	AA	AA	TT	GG	GG
CR288	CC	CC	GG	AA	GG	GG	AA	GG	AA	GG	CC	GG	AA	GG	AA	AA	TT	AA	AA	AA	AC	AA	AA	AA	AA	AA	AA	AA	AA	AA	AA	AA	AA	AA	AA	AA	AA	AA	AA	AA	AA	GG	GG	GG	AA	AA	TT	GG	GG
CR289	CC	AA	GG	GG	AA	GG	TT	GG	GG	GG	CC	GG	AA	GG	TT	GG	TT	AA	AA	AA	AA	AA	AA	AA	AA	AA	AA	AA	AA	AA	AA	AA	AA	AA	AA	AA	AA	AA	GG	AA	AA	AA	GG	GG	AA	AA	TT	GG	GG
CR290	CC	CC	GG	AA	AA	GG	AA	GG	GG	GG	CC	GG	GG	GG	AA	AA	AA	AA	AA	AA	AA	AA	AA	AA	AA	AA	AA	AA	AA	AA	AA	AA	AA	AA	AA	AA	AA	AA	GG	AA	AA	AA	AA	AA	AA	AA	AA	AA	AA
CR291	CC	CC	GG	AA	AA	GG	AA	GG	GG	GG	CC	GG	GG	GG	AA	AA	AA	AA	AA	AA	AA	GG	AA	AA	GG	AA	AA	AA	AA	AA	GG	AA	TT	CC	AA	CC	AA	AA	GG	AA	AA	AA	AA	AA	AA	GG	AA	AA	GG
CR292	CC	CC	GG	AA	AA	GG	AA	GG	GG	GG	CC	GG	AA	GG	AA	AA	AA	AA	AA	AA	AA	AA	AA	AA	AA	AA	AA	AA	AA	AA	AA	AA	AA	AA	AA	AA	AA	AA	GG	AA	AA	AA	AA	AA	AA	AA	AT	AG	AG
CR293	CC	CC	GG	AA	GG	GG	TT	GG	AA	GG	CC	GG	AA	GG	AA	AA	AA	AA	AA	AA	AA	AA	AA	AA	GG	AA	AA	AA	AA	AA	GG	AA	TT	CC	AA	CC	AA	AA	AA	AA	AA	AA	AA	AA	AA	AA	AA	AA	AA
T102068	CC	CC	GG	AA	AA	GG	AA	GG	AA	GG	CC	GG	AA	GG	AA	GG	TT	AA	AA	AA	AA	AA	AA	AA	GG	AA	AA	AA	AA	AA	GG	AA	TT	CC	AA	CC	AA	AA	GG	AA	AA	GG	GG	AA	AA	GG	AA	AA	GG
T102950	CC	CC	GG	AA	AA	GG	AA	GG	AA	GG	CC	GG	AA	GG	AA	GG	AA	AA	AA	AA	AA	GG	AA	AA	GG	AA	AA	AA	AA	AA	GG	AA	TT	CC	AA	CC	AA	AA	AA	AA	AA	AA	GG	AA	AA	GG	AA	AA	GG
T102957	CC	CC	GG	AA	AA	GG	TT	GG	GG	GG	CC	GG	AA	GG	TT	GG	TT	AA	AA	AA	AA	GG	AA	AA	GG	AA	AA	AA	AA	AA	GG	AA	TT	CC	AA	CC	AA	AA	GG	AA	AA	GG	GG	AA	AA	GG	AA	AA	GG
T102958	CC	CC	GG	AA	AA	GG	AA	GG	AA	GG	CC	GG	AA	GG	TT	GG	TT	AA	AA	AA	AA	GG	AA	AA	GG	AA	AA	AA	AA	AA	GG	AA	TT	CC	AA	CC	AA	AA	GG	AA	AA	GG	GG	AA	AA	GG	AA	AA	GG
T102959	CC	NA	GG	AA	GG	GG	NA	GG	NA	GG	CC	GG	AA	GG	NA	GG	AA	AA	AA	AA	AA	GG	AA	AA	GG	AA	AA	AA	AA	AA	GG	AA	TT	CC	AA	CC	AA	AA	GG	AA	AA	GG	GG	AA	AA	GG	TT	GG	GG
T102961	CC	AC	GG	AA	AG	GG	TA	GG	NA	GG	CC	GG	AA	GG	AA	GG	NA	AA	AA	AA	AA	GG	AA	AA	GG	AA	AA	AA	AA	AA	GG	AA	TT	CC	AA	CC	AA	AA	GG	AA	AA	GG	AG	NA	AA	AG	AA	AA	GG
T102962	CC	CC	GG	AA	AA	GG	AA	GG	AA	GG	CC	GG	AA	GG	AA	GG	AA	AA	AA	AA	AA	GG	AA	AA	GG	AA	AA	AA	AA	AA	GG	AA	TT	CC	AA	CC	AA	AA	GG	AA	AA	AA	GG	AA	AA	AA	AA	GG	GG
T102963	CC	CC	GG	AA	AA	GG	AA	GG	AG	GG	CC	GG	AA	GG	AA	GG	TA	AA	AA	AA	AA	GG	AA	AA	GG	AA	AA	AA	AA	AA	GG	AA	TT	CC	AA	CC	AA	AA	GG	AA	AA	AA	GG	AA	AA	GG	AA	GG	GG
T102964	CC	CC	GG	AA	AA	GG	AA	GG	AA	GG	CC	GG	AA	GG	AA	GG	AA	AA	AA	AA	AA	GG	AA	AA	GG	AA	AA	AA	AA	AA	GG	AA	TT	CC	AA	CC	AA	AA	GG	AA	AA	AA	AA	AA	AA	GG	AA	GG	GG
T102965	CC	CC	GG	AA	AA	GG	AA	GG	AA	GG	CC	GG	AA	GG	AA	GG	NA	AA	AA	AA	AA	GG	AA	AA	GG	AA	AA	AA	AA	AA	GG	AA	TT	CC	AA	CC	AA	AA	GG	AA	AA	AA	GG	AA	AA	NA	AA	NA	GG
T102966	CC	CC	GG	AA	AA	GG	AA	GG	AA	GG	CC	GG	AA	GG	AA	GG	AA	AA	AA	AA	AA	GG	AA	AA	GG	AA	AA	AA	AA	AA	GG	AA	TT	CC	AA	CC	AA	AA	GG	AA	AA	GG	GG	AA	AA	GG	TT	GG	GG
T102967	CC	CC	GG	AA	AA	GG	AA	GG	AA	GG	CC	GG	AA	GG	AA	GG	AA	AA	AA	AA	AA	NA	AA	AA	GG	AA	AA	AA	AA	AA	GG	AA	TT	CC	AA	CC	AA	AA	GG	AA	AA	NA	GG	AA	AA	NA	NA	NA	GG
T102968	CC	CC	GG	AA	AA	GG	AA	GG	AA	GG	CC	GG	AA	GG	AA	GG	TT	AA	AA	AA	AA	GG	AA	AA	GG	AA	AA	AA	AA	AA	GG	AA	TT	CC	AA	CC	AA	AA	GG	AA	AA	AA	GG	AA	AA	AA	AA	AA	GG
T102969	CC	CC	GG	AA	AA	GG	AA	GG	AA	GG	CC	GG	AA	GG	AA	NA	TA	AA	AA	AA	AA	GG	AA	AA	GG	AA	AA	AA	AA	AA	GG	AA	TT	CC	AA	CC	AA	AA	GG	AA	AA	AA	GG	AA	AA	NA	TA	AG	GG
T102970	CC	CC	GG	AA	AA	GG	AA	GG	AA	GG	CC	GG	AA	GG	AA	GG	NA	AA	AA	AA	AA	GG	AA	AA	GG	AA	AA	AA	AA	AA	GG	AA	TT	CC	AA	CC	AA	AA	GG	AA	AA	AA	GG	AA	AA	AA	AA	GG	GG
T102971	CC	AA	GG	AA	AA	GG	AA	GG	AA	GG	CC	GG	AA	GG	AA	GG	TT	AA	AA	AA	AA	GG	AA	AA	GG	AA	AA	AA	AA	AA	GG	AA	TT	CC	AA	CC	AA	AA	GG	AA	AA	AA	GG	AA	AA	AA	AA	AA	GG
T102972	CC	AA	GG	AA	AA	GG	AA	GG	AA	GG	CC	GG	AA	GG	AA	GG	TT	AA	NA	AA	AA	GG	AA	AA	GG	AA	AA	AA	AA	AA	GG	AA	TT	CC	AA	CC	AA	AA	GG	AA	AA	AA	GG	AA	AA	AA	AA	AA	GG
T102973	CC	CC	GG	AA	AA	GG	AA	GG	AA	GG	CC	GG	AA	GG	AA	GG	AA	AA	AA	AA	AA	AA	AA	AA	GG	AA	AA	AA	AA	AA	GG	AA	TT	CC	AA	CC	AA	AA	GG	AA	AA	GG	GG	AA	AA	AA	AA	AA	GG
T102974	CC	CC	GG	AA	AA	GG	AA	GG	AG	GG	CC	GG	AA	GG	AA	AG	TA	AA	TT	AA	AA	AA	AA	AA	GG	AA	AA	AA	GG	AA	GG	AA	TT	CC	AA	CC	AA	AA	GG	GG	AA	GG	GG	GG	AA	AA	AA	GG	GG
T102975	CC	CC	GG	AA	AA	GG	AA	GG	AA	GG	CC	GG	AA	GG	AA	AA	AA	AA	TT	AA	AA	AA	AA	AA	GG	AA	AA	AA	GG	AA	GG	AA	TT	CC	AA	CC	AA	AA	GG	GG	AA	GG	GG	GG	AA	AA	AA	GG	GG
T102977	CC	CC	GG	AA	AA	GG	AA	GG	AA	GG	CC	GG	AA	GG	AA	GG	TT	AA	TT	AA	AA	AA	AA	AA	GG	AA	AA	AA	GG	AA	GG	AA	TT	CC	AA	CC	AA	AA	GG	GG	AA	GG	GG	GG	AA	AA	AA	AG	GG
T102978	CC	CC	GG	AA	AA	GG	AA	GG	AA	GG	CC	GG	AA	GG	AA	AG	TA	AA	TT	AA	AA	AA	AA	AA	GG	AA	AA	AA	GG	AA	GG	AA	TT	CC	AA	CC	AA	AA	GG	GG	AA	GG	GG	GG	AA	AA	AA	AA	GG
T102979	CC	CC	GG	AA	AA	GG	AA	GG	AA	GG	CC	GG	AA	GG	AA	GG	TT	AA	TT	AA	AA	AA	AA	AA	GG	AA	AA	AA	GG	AA	GG	AA	TT	CC	AA	CC	AA	AA	GG	GG	AA	GG	GG	GG	AA	AA	AA	AG	GG
T102980	CC	CC	GG	AA	AA	GG	AA	GG	AA	GG	CC	GG	AA	GG	AA	GG	TT	AA	TT	AA	AA	AA	AA	AA	GG	AA	AA	AA	GG	AA	GG	AA	TT	CC	AA	CC	AA	AA	GG	GG	AA	GG	GG	GG	AA	AA	AA	NA	GG
T102982	CC	CC	GG	GG	AA	GG	AA	GG	AA	GG	CC	GG	AA	GG	AA	GG	TT	AA	AA	AA	AA	AA	AA	AA	GG	AA	AA	AA	GG	AA	GG	AA	TT	CC	AA	CC	AA	AA	GG	GG	AA	GG	GG	GG	AA	GG	AA	AG	GG
T102983	CC	CC	GG	AA	AA	GG	AA	GG	AA	GG	CC	GG	AA	GG	AA	AA	AA	AA	AA	AA	AA	AA	AA	AA	GG	AA	AA	AA	GG	AA	GG	AA	TT	CC	AA	CC	AA	AA	GG	GG	AA	GG	GG	GG	AA	GG	AA	AA	GG
T102984	CC	CC	GG	AA	AA	GG	AA	GG	AA	GG	CC	GG	AA	GG	AA	GG	TT	AA	AA	AA	AA	AA	AA	AA	GG	AA	AA	AA	GG	AA	GG	AA	TT	CC	AA	CC	AA	AA	GG	GG	AA	GG	GG	GG	AA	GG	AA	AA	GG
[truncated: 5,000 more columns]

## Sheet: TableS3_PCOA
Table S3. Principal Coordinates Analysis in the GWA population. The coordinates of the accessions in the first three axes are displayed.
Genotype	Axis1	Axis2	Axis3
BGV12627	28.2352	-0.317053	-4.52333
BGV13157	5.50889	8.32985	-1.57311
BGV13161	4.71507	19.7914	-8.22059
BGV13945	8.17603	-3.87552	-35.9964
BGV5895	40.4116	1.97295	8.11977
BGV6071	11.418	-7.52552	-17.9135
BGV6767	-13.1672	-30.046	-17.3992
BGV6769	-16.7832	-29.9451	-19.9161
BGV6779	-0.268939	-21.8499	-11.4859
BGV6827	2.07789	-12.6851	-22.5718
BGV6931	21.58	-13.2358	-3.54253
BGV7942	39.0919	0.566748	11.8828
BGV7979	14.1046	16.7089	-7.15951
BGV8036	24.4734	16.3347	-6.41025
BGV8096	2.79724	18.7859	-7.06617
BGV8109	-75.9171	-88.7397	-68.2527
BGV8219	38.1486	1.22346	8.41996
BGV8221	34.1397	-0.709673	9.64941
BGV8228	38.9645	-1.14605	15.1276
BGV8230	34.3723	-5.64185	16.0708
CR001	-118.54	78.9434	-10.5389
CR028	-71.6948	54.4834	-3.88255
CR049	39.3327	12.019	-8.95399
CR056	38.2427	-2.72263	17.2587
CR058	13.1499	5.25253	7.49142
CR061	-190.8	-35.3275	42.774
CR064	-10.1053	-23.1687	-16.9077
CR073	-88.2181	46.0581	14.3051
CR075	37.6904	8.29128	-6.72458
CR076	39.6724	10.3869	-5.84823
CR077	-160.422	8.22121	32.1571
CR078	28.076	12.9954	-16.7607
CR079	38.2547	12.0882	-11.7775
CR081	34.8311	-1.46031	9.52761
CR082	35.8166	6.57216	-4.69116
CR083	-32.5645	32.6294	-10.7905
CR084	38.1926	9.81689	-7.2892
CR085	-121.083	27.1327	21.2275
CR086	35.8394	3.47548	-1.7284
CR088	7.20183	-11.0411	3.48428
CR089	39.5925	8.23547	-1.23756
CR092	37.7658	10.3653	-8.26526
CR093	38.9646	11.6933	-9.02619
CR095	-46.4096	-13.348	11.6583
CR097	-81.325	-63.6604	-9.67064
CR098	13.8518	0.579784	1.81365
CR099	6.39386	29.4078	-11.3677
CR100	38.4871	4.03567	2.32087
CR101	38.609	8.36105	-5.35449
CR103	30.3471	-7.02089	13.5895
CR104	5.10086	-14.0304	-12.7675
CR105	38.9128	-2.47659	17.78
CR106	40.7674	9.8814	-4.21379
CR107	7.99298	-9.13326	-18.8349
CR108	-122.36	-47.9159	5.61261
CR110	-7.44323	0.400412	-32.512
CR114	2.62555	-7.46513	-28.9654
CR115	-21.4405	-48.1208	-12.6705
CR117	10.9179	26.2496	-8.78991
CR118	3.98671	-25.687	-10.3147
CR120	-59.5298	-70.3174	-28.3677
CR122	-63.5538	-81.1265	-63.5607
CR123	37.7255	-2.89581	9.82146
CR124	36.8202	-5.68244	16.9563
CR125	38.3375	-0.219917	4.24584
CR130	29.5771	14.1375	-19.2278
CR141	38.2609	6.77932	-0.81178
CR142	37.36	3.5264	0.110562
CR144	22.4228	-11.9297	5.7608
CR145	35.9146	7.53149	-1.77835
CR147	39.1824	3.57083	4.8191
CR148	21.3332	6.73115	-11.0516
CR149	11.5712	-5.79106	-11.0626
CR152	28.9578	2.76541	-6.05468
CR153	22.1076	5.29651	-15.6236
CR154	33.4023	-3.29171	5.7864
CR155	31.2755	5.3455	-1.21404
CR156	-24.4257	40.7503	-18.494
CR157	-11.1754	-35.2047	-37.9162
CR158	-66.4303	-75.1434	-62.6178
CR161	-92.0533	30.8889	42.3676
CR166	-148.503	-58.3641	9.14737
CR179	-212.176	-22.455	49.4877
CR181	-231.16	8.33192	52.6547
CR199	38.1654	-3.10955	17.3921
CR202	29.7524	-3.72318	7.06922
CR203	-188.9	-39.2446	28.9939
CR205	-95.7114	22.7513	18.9196
CR236	-5.62152	0.106809	-23.4284
CR238	9.8703	-1.60325	1.25919
CR240	-44.4527	-32.0094	1.55747
CR241	36.6747	8.61611	-6.85291
CR242	-131.572	65.5956	28.9892
CR246	-116.941	86.9462	-31.6846
CR248	39.6011	2.45763	6.69052
CR250	-21.7967	-3.7139	-5.02328
CR253	-31.9142	56.914	-58.3735
CR258	-79.9637	60.773	-57.5514
CR263	40.0644	3.10534	6.66327
CR264	38.0378	12.2559	-11.1619
CR271	38.5407	9.79861	-9.80478
CR274	38.3668	3.78115	3.8455
CR275	36.7095	10.6246	-4.73718
CR276	37.6972	7.67541	-3.41817
CR282	-61.4	71.7922	-45.6089
CR283	-107.65	69.1538	-58.2274
CR286	37.6348	5.13897	0.619742
CR287	38.4618	10.7705	-10.7828
CR288	-32.1045	-38.2718	-32.0715
CR289	36.834	6.44733	0.541551
CR290	-20.884	20.2911	14.4351
CR291	39.0593	6.92018	0.924331
CR292	-19.8002	22.2997	18.027
CR293	29.6869	-3.4508	1.16793
T102068	38.8831	-3.89758	19.3158
T102950	39.45	-1.94987	16.8621
T102957	40.4445	-2.56453	19.8019
T102958	40.0466	-2.63736	19.4474
T102959	40.0184	-1.5882	17.7217
T102961	39.6716	1.26495	9.70643
T102962	39.8385	-5.04508	22.8956
T102963	39.4715	-2.91273	19.8208
T102964	39.9415	-3.90538	21.7584
T102965	40.4888	-2.89644	20.4725
T102966	39.6706	-3.37531	19.9913
T102967	40.177	-3.33925	20.7066
T102968	40.5974	-3.00414	21.183
T102969	39.9402	-3.36248	20.6291
T102970	40.1439	-2.95238	20.6674
T102971	39.8267	-0.0780685	14.8709
T102972	39.8012	-0.10414	14.8907
T102973	39.9375	-4.18407	21.8073
T102974	24.9727	-12.6105	15.0335
T102975	20.0283	-19.0165	20.1014
T102977	20.0626	-19.5506	20.7752
T102978	20.4119	-18.7368	20.8095
T102979	19.5232	-18.853	20.4264
T102980	20.6825	-18.8331	20.8262
T102982	28.0848	-13.4736	19.6195
T102983	27.6674	-13.6979	19.6791
T102984	28.2444	-14.0123	20.0786

## Sheet: TableS5_Anova
Table S5. Effect of watering regime (W), genetic group (Gr), genotype nested in genetic group (Gr(G)) and the interactions (Gr x W and Gr(G) x W) on the plant (a) and fruit (b) traits measured in the GWA population. Mean and standard deviation for each trait in the different genetic groups are displayed under the two watering regimes. W, Gr, Gr(G), Gr x W and Gr(G) x W show the significance of th…
	Mean (sd)							ANOVA
	SP*		SLC*		mixture			W	SS W	Gr	SS Gr	Gr(G)	SS Gr(G)	Gr x W	SS Gr x W	Gr(G) x W	SS Gr(G) x W		H²
Trait	Control	Drought	Control	Drought	Control	Drought			(%)		(%)		(%)		(%)		(%)		Control	Drought
Plant traits
Flw.Avi	124.55 (5.33)	123.11 (4.39)	129.32 (5.35)	129.21 (5.59)	132.45 (8.46)	131.95 (7.64)		ns	0.03	***	8.86	***	71.08	ns	0.05	ns	7.43		73.2959	71.1325
Flw.Aga	84.70 (7.59)	84.18 (7.43)	91.05 (4.67)	90.51 (4.80)	93.10 (5.98)	90.40 (5.76)		**	0.24	***	10.66	***	74.5	ns	0.01	***	6.22		81.2089	81.5791
Diam.Avi	12.96 (2.88)	9.01 (1.13)	15.35 (2.29)	11.22 (1.54)	14.37 (2.62)	10.50 (1.88)		***	48.09	***	4.69	***	25.09	ns	0.04	***	11.49		49.832	51.5665
Diam.Aga	14.12 (3.09)	10.12 (0.86)	18.10 (3.33)	11.27 (2.11)	16.58 (4.58)	9.95 (1.69)		***	55.47	***	2.91	***	18.95	***	0.63	***	14.32		65.3763	52.8315
Leaf.Avi	30.24 (4.82)	26.17 (3.74)	37.36 (5.54)	29.69 (5.14)	33.34 (7.36)	28.34 (4.31)		***	28.12	***	5.64	***	38.04	**	0.72	***	12.49		51.8959	55.0144
Leaf.Aga	32.94 (3.54)	23.88 (1.87)	38.18 (5.11)	25.41 (3.81)	33.68 (6.45)	24.58 (3.77)		***	61.48	***	2.48	***	18.25	***	1	***	9.56		53.2081	70.4819
Ht.Avi a	111.60 (21.06)	101.50 (19.16)	119.47 (20.05)	112.27 (17.60)	119.08 (26.25)	118.63 (22.07)		***	2.38	***	1.95	***	78.14	**	0.48	***	8.05		82.1338	79.2992
Ht.Aga a	94.12 (14.70)	93.35 (18.72)	106.82 (18.41)	102.06 (17.09)	111.92 (18.68)	108.34 (22.53)		***	1.38	***	3.8	***	64.49	ns	0.04	***	15.37		67.3569	68.8517
Fruit traits
FW.Avi a	5.19 (8.23)	4.14 (5.95)	12.99 (10.60)	10.42 (7.60)	15.44 (9.46)	14.71 (10.88)		***	0.61	***	15.08	***	75.64	***	0.03	***	1.17		92.4388	90.0141
FW.Aga a	6.84 (9.80)	5.28 (6.52)	14.76 (11.24)	10.36 (6.57)	15.88 (11.69)	11.32 (7.64)		***	2.91	***	8.54	***	80.5	***	0.09	***	3		94.5154	93.2863
FIR.Avi	46.02 (9.28)	45.14 (10.99)	35.25 (10.19)	35.20 (10.23)	41.80 (10.26)	41.10 (9.46)		ns	0.02	***	9.97	***	40.52	ns	0.02	***	5.06		47.7876	52.0547
FIR.Aga	36.68 (6.50)	35.39 (7.55)	31.03 (7.59)	32.86 (7.66)	35.73 (9.72)	35.18 (8.85)		***	0.59	***	3.8	***	49.07	***	0.43	***	12.4		66.587	54.4278
VitCFM.Avi a	0.04 (0.02)	0.06 (0.02)	0.04 (0.01)	0.04 (0.01)	0.04 (0.01)	0.04 (0.01)		***	4	***	1.73	***	62.99	***	0.62	***	9.06		75.4245	55.3686
DMW.Avi	9.56 (1.81)	10.99 (1.81)	8.54 (1.92)	9.49 (1.74)	7.93 (1.85)	8.96 (1.74)		***	6.48	***	4.72	***	61.27	ns	0.19	ns	5.78		72.111	56.6162
SSC.Avi	6.83 (1.22)	7.82 (1.70)	6.65 (1.45)	7.49 (1.24)	6.33 (1.27)	7.10 (1.34)		***	8.74	***	1.14	***	55.52	ns	0.03	**	8.45		71.6414	42.4524
GlucoseFM.Avi	2.04 (0.54)	2.13 (0.55)	1.99 (0.66)	2.30 (0.62)	1.94 (0.76)	2.08 (0.64)		***	3.93	*	0.49	***	35.64	ns	0.25	***	19.23		43.1899	36.8417
FructoseFM.Avi	2.54 (1.13)	2.91 (1.09)	2.34 (1.39)	2.79 (1.25)	2.41 (1.75)	2.57 (1.24)		***	6.4	*	0.49	***	38.98	ns	0.26	**	14.15		41.0471	30.1453
pH.Avi	4.16 (0.16)	4.15 (0.32)	4.23 (0.24)	4.18 (0.24)	4.28 (0.17)	4.19 (0.16)		***	1.16	***	0.67	***	51.73	ns	0.13	ns	8.73		49.214	39.7387
CitricFM.Avi	0.51 (0.16)	0.54 (0.17)	0.45 (0.13)	0.49 (0.13)	0.39 (0.13)	0.46 (0.11)		***	2.87	***	3.08	***	49.51	ns	0.32	***	12.31		51.2422	48.4908
MalicFM.Avi a	0.06 (0.02)	0.06 (0.04)	0.05 (0.04)	0.050 (0.030)	0.08 (0.06)	0.07 (0.05)		ns	0.15	***	4.67	***	57.2	ns	0.03	ns	8.62		48.2969	63.0796
a Data transformed in the models for skewed distribution
b The 'SP*' group is composed of the 6 SP accessions, more the 3 'SLC-SP Peru' accessions and 'CR097' than were closed to the SP accessions in the PCoA analysis. Details in Material & Methods and Supplemental Table 1.
c The 'SLC*' group is composed of the 20 'SLC Peru', the 9 'SLC Ecuador' and the 81 'non-Andean SLC'. Details in Material & Methods and Supplemental Table 1.
*** shows P-value below 0.001, ** between 0.001 and 0.01; and * between 0.01 and 0.05.
ns indicates non-significant P-value
SP: Solanum pimpinellifolium, SLC: S. lycopersicum var. cerasiforme and mixture: admixed genotypes between SP, SLC and S. l. var. lycopersicum

## Sheet: TableS6_MTMM
Table S6. QTLs identified under both watering regime (‘Control’ and ‘Drought’) using the bivariate Multi Trait Mixed Model (MTMM) genome wide association mapping approach. Corrections for structure (PCoA) and relatedness (K) in the population were considered in the mapping models. A marker was declared significantly associated to a trait when its raw P-value was below 10-4. When several markers o…
Trait	QTL	Marker	Nb markers significant	QTL type		Alleles	Minor allele	MAF								CI		Nb_genes		Phenotypic Mean					In Linkage analysis (Albert et al. 2015)	In MLMM	Detected with related traits
																				Minor Allele		Major Allele
										Pvall GxW	Pval Global		PVE GxW	PVE Global						Control	Drought	Control	Drought
Flw.Avi	Flw.Avi_1.1	S01_90672212	1	C & D		C/T	T	0.0821429		0.0103315	4.73941e-05		2.41	5.93		S01_89805322 - S01_90742870		117		129.25 (7.52)	128.42 (7.37)	129.50 (5.62)	129.58 (5.77)		NO	NO	NO
	Flw.Avi_9.1	S09_69822374	1	Int differential		C/T	T	0.324818		7.03914e-05	0.439996		5.69421	0.220198		S09_69805632 - S09_69863659		7		130.53 (5.35)	132.13 (5.98)	128.84 (5.97)	128.14 (5.62)		NO	YES	NO
	Flw.Avi_11.1	S11_07863337	1	Int differential		G/T	G	0.278571		7.03914e-05	0.439996		5.69421	0.220198		S11_07763703 - S11_07926060		11		127.76 (5.45)	128.42 (6.09)	130.00 (5.64)	129.86 (5.86)		NO	NO	NO
	Flw.Avi_12.1	S12_63784031	1	C & D		A/T	T	0.0460993		0.0103315	4.73941e-05		2.41	5.93		S12_63772969 - S12_63854913		17		140.75 (4.29)	144.87 (3.42)	129.04 (5.44)	128.96 (5.31)		NO	YES	NO
Leaf.Aga	Leaf.Aga_1.2	S01_86637539	1	C & D		C/T	C	0.192857		0.800265	9.12868e-05		0.0254484	5.88272		S01_86564359 - S01_86764273		31		39.54 (4.47)	28.21 (2.71)	36.53 (5.03)	24.63 (3.40)		NO	NO	NO
	Leaf.Aga_2.2	S02_41626022	1	C & D		C/T	T	0.117021		0.800265	9.12868e-05		0.0254484	5.88272		S02_40795929 - S02_42594195		240		33.98 (4.07)	25.13 (2.67)	37.71 (5.11)	25.47 (3.66)		YES	NO	NO
	Leaf.Aga_2.3	S02_54301048	1	C & D		A/G	G	0.35		0.438052	2.86413e-05		0.238831	6.69808		S02_54150422 - S02_54365596		31		38.43 (4.53)	27.24 (3.52)	36.52 (5.40)	24.23 (3.14)		NO	YES	NO
	Leaf.Aga_3.1	S03_64586689	1	C & D		A/G	G	0.156028		0.438052	2.86413e-05		0.238831	6.69808		S03_61205432 - S03_66645508		697		33.43 (3.43)	23.59 (2.82)	37.87 (5.11)	25.67 (3.60)		NO	NO	NO
	Leaf.Aga_11.1	S11_00743326	1	C & D		C/T	T	0.402256		0.149574	5.4649e-05		0.822279	6.24385		S11_00719713 - S11_00746762		1		26.84 (3.59)	38.90 (4.82)	23.97 (3.06)	35.46 (4.77)		NO	NO	NO
	Leaf.Aga_11.2	S11_52047370	1	C & D		C/T	C	0.12766		0.149574	5.4649e-05		0.822279	6.24385		S11_07241787 - S11_52538774		1147		31.46 (3.98)	24.00 (1.93)	37.84 (4.76)	25.47 (3.70)		NO	NO	NO
Ht.Avi	Ht.Avi_3.1	S03_05431516	1	C & D		A/C	A	0.0815603		0.687657	6.85993e-05		0.0599572	5.69078		S03_05415360 - S03_05878593		39		131.58 (18.55)	125.92 (25.52)	116.66 (18.82)	110.94 (16.64)		NO	YES	YES
	Ht.Avi_3.2	S03_67256143	1	C & D		C/T	C	0.228571		0.687657	6.85993e-05		0.0599572	5.69078		S03_67226288 - S03_67299832		10		122.83 (25.25)	114.36 (18.71)	116.84 (18.24)	111.87 (17.72)		NO	NO	NO
Ht.Aga	Ht.Aga_1.1	S01_78912845	1	C & D		A/G	A	0.347826		0.604262	6.36214e-05		0.107603	6.18433		S01_78705157 - S01_78922723		19		113. 82 (16.18)	111.86 (16.22)	103.14 (17.35)	97.65 (14.67)		NO	YES	NO
	Ht.Aga_2.1	S02_24990660	1	C & D		C/G	G	0.0567376		0.604262	6.36214e-05		0.107603	6.18433		S02_02166200 - S02_34384789		720		112.03 (15.21)	95.66 (6.50)	106.82 (17.80)	103.17 (17.08)		NO	NO	NO
FIR.Aga	FIR.Aga_1.1	S01_00348201	3	C & D		C/T	T	0.181159		0.220406	7.48805e-05		0.614825	6.21298		S01_00336495 - S01_01524332		147		35.97 (6.30)	35.95 (6.44)	31.27 (6.84)	32.48 (5.93)		NO	NO	NO
	FIR.Aga_2.1	S02_39183492	3	C & D		A/T	A	0.157143		0.220406	7.48805e-05		0.614825	6.21298		S02_36912602 - S02_39425329		280		39.17 (9.08)	37.28 (7.97)	30.90 (5.58)	32.35 (5.30)		NO	NO	NO
	FIR.Aga_2.2	S02_39708900	1	C & D		C/T	T	0.124113		0.220406	7.48805e-05		0.614825	6.21298		S02_39524984 - S02_41913145		312		37.21 (8.62)	36.68 (6.38)	31.38 (6.20)	32.48 (5.69)		NO	NO	NO
	FIR.Aga_5.3	S05_59924461	1	C & D		C/G	G	0.1		0.897744	9.59417e-05		0.00678226	6.03314		S05_59826520 - S05_60842588		72		41.55 (9.51)	41.22 (7.49)	31.00 (5.81)	32.46 (5.34)		NO	NO	YES
	FIR.Aga_6.1	S06_35600567	1	C & D		C/T	T	0.103571		0.897744	9.59417e-05		0.00678226	6.03314		S06_00714720 - S06_33278408		858		37.09 (8.93)	35.96 (6.49)	31.42 (6.39)	32.86 (5.98)		NO	YES	NO
	FIR.Aga_11.1	S11_53902640	7	C & D		A/C	C	0.0539568		0.220406	7.48805e-05		0.614825	6.21298		S11_53885050 - S11_53906868		2		42.18 (6.79)	41.80 (7.75)	31.54 (6.52)	32.72 (5.67)		NO	YES	NO
VitCFM.Avi	VitCFM.Avi_9.1	S09_72445440	1	C & D		A/G	A	0.0827338		0.202649	3.17328e-05		0.596071	6.15505		S09_63941084 - S09_72445440		899		0.06 (0.01)	0.06 (0.02)	0.04 (0.01)	0.04 (0.01)		NO	YES	NO
	VitCFM.Avi_11.1	S11_03039963	1	C & D		A/G	A	0.0602837		0.202649	3.17328e-05		0.596071	6.15505		S11_02963049 - S11_03158623		23		0.04 (0.02)	0.04 (0.01)	0.04 (0.01)	0.04 (0.01)		NO	NO	NO
VitCDM.Avi	VitCDM.Avi_8.1	S08_64589549	1	C & D		C/T	T	0.0535714		0.031865	9.9596e-06		1.68209	6.91238		S08_64480925 - S08_64630487		21		0.57 (0.08)	0.65 (0.08)	0.46 (0.10)	0.46 (0.08)		NO	YES	NO
	VitCDM.Avi_10.1	S10_61842466	1	C & D		G/T	T	0.228261		0.031865	9.9596e-06		1.68209	6.91238		S10_61792865 - S10_61937866		18		0.47 (0.10)	0.46 (0.11)	0.47 (0.10)	0.48 (0.09)		NO	NO	NO
SSC.Avi	SSC.Avi_4.1	S04_66307772	1	C & D		C/T	T	0.1		0.0631237	5.55852e-05		1.25471	5.74709		S04_65379851 - S04_66310248		137		8.82 (1.96)	8.80 (1.38)	6.36 (0.90)	7.31 (0.87)		NO	YES	YES
	SSC.Avi_5.1	S05_63150307	1	C & D		C/T	C	0.0992908		0.0631237	5.55852e-05		1.25471	5.74709		S05_03822445 - S05_63195097		1602		6.42 (1.10)	7.23 (0.77)	6.62 (1.30)	7.47 (1.04)		NO	NO	YES
	SSC.Avi_10.1	S10_64149793	1	C & D		C/G	G	0.0425532		0.0735503	2.09778e-06		1.1639	7.8708		S10_64037481 - S10_64218704		24		10.70 (0.70)	9.88 (0.69)	6.44 (0.95)	7.35 (0.89)		NO	YES	YES
	SSC.Avi_11.1	S11_50790409	1	C & D		A/T	A	0.121429		0.0735503	2.09778e-06		1.1639	7.8708		S11_07715560 - S11_51773615		1065		6.43 (0.97)	7.31 (1.11)	6.66 (1.32)	7.47 (1.01)		NO	NO	YES
GlucoseDM.Avi	GlucoseDM.Avi_4.1	S04_65908608	1	Int antagonist		C/G	G	0.0714286		1.47973e-05	0.619491		6.63039	0.0897897		S04_65379851 - S04_66310248		137		25.90 (5.66)	35.70 (5.99)	30.37 (5.97)	29.61 (4.23)		NO	YES	YES
	GlucoseDM.Avi_5.1	S05_61521887	1	Int differential		C/T	T	0.153571		1.47973e-05	0.619491		6.63039	0.0897897		S05_03822445 - S05_63195097		1602		29.88 (6.93)	28.87 (4.23)	30.26 (5.92)	30.28 (4.53)		NO	NO	YES
	GlucoseDM.Avi_7.1	S07_65079667	4	C & D		A/G	G	0.171429		0.0531625	3.67154e-05		1.35772	6.0168		S07_64861207 - S07_65597754		97		26.81 (5.48)	27.07 (4.42)	30.77 (5.95)	30.69 (4.38)		NO	NO	NO
	GlucoseDM.Avi_8.1	S08_61842944	1	C & D		A/G	A	0.157143		0.0531625	3.67154e-05		1.35772	6.0168		S08_61842932 - S08_61910573		7		29.80 (5.44)	30.86 (4.81)	29.91 (6.44)	29.94 (4.57)		NO	NO	NO
	GlucoseDM.Avi_8.2	S08_63109885	1	C & D		G/T	T	0.151079		0.049609	5.88284e-05		1.39948	5.7102		S08_62964944 - S08_63270879		37		28.58 (6.02)	31.58 (5.13)	30.19 (5.98)	29.88 (4.50)		NO	NO	NO
FructoseFM.Avi	FructoseFM.Avi_10.1	S10_64149793	1	C & D		C/G	G	0.0425532		0.505176	5.71078e-06		0.162225	7.22396		S10_64037481 - S10_64218704		24		3.86 (0.67)	3.66 (0.73)	2.28 (0.56)	2.72 (0.47)		NO	YES	YES
	FructoseFM.Avi_11.1	S11_50790409	1	C & D		A/T	A	0.121429		0.505176	5.71078e-06		0.162225	7.22396		S11_07715560 - S11_51773615		1065		2.33 (0.51)	2.70 (0.55)	2.35 (0.67)	2.77 (0.51)		NO	YES	YES
FructoseDM.Avi	FructoseDM.Avi_9.1	S09_65267978	1	C & D		A/T	T	0.0496454		0.0282547	8.84248e-05		2.82547	5.44502		S09_65245403 - S09_65515551		19		48.08 (14.05)	34.55 (4.73)	34.90 (6.62)	37.13 (4.75)		NO	YES	YES
	FructoseDM.Avi_10.2	S10_63163119	1	C & D		A/G	A	0.0964286		0.0282547	8.84248e-05		2.82547	5.44502		S10_63099177 - S10_63245264		18		33.58 (5.06)	37.60 (5.95)	35.67 (7.70)	36.96 (4.63)		NO	NO	NO
pH.Avi	pH.Avi_5.1	S05_63856890	1	C & D		A/T	T	0.138298		0.237518	3.96249e-05		0.508851	5.96722		S05_63843454 - S05_63880865		3		4.39 (0.25)	4.35 (0.24)	4.20 (0.15)	4.15 (0.15)		NO	NO	NO
	pH.Avi_6.1	S06_40569029	1	C & D		A/G	G	0.0886525		0.237518	3.96249e-05		0.508851	5.96722		S06_38403520 - S06_40705760		289		4.30 (0.12)	4.20 (0.11)	4.23 (0.19)	4.18 (0.19)		YES	YES	NO
CitricDM.Avi	CitricDM.Avi_8.1	S08_00236771	1	C & D		A/C	C	0.358696		0.57231	8.07788e-05		0.117365	5.54313		S08_00230545 - S08_00269815		4		4.67 (1.27)	4.68 (1.13)	5.74 (0.97)	5.64 (1.04)		NO	NO	NO
	CitricDM.Avi_9.1	S09_70746363	1	C & D		C/T	T	0.121429		0.57231	8.07788e-05		0.117365	5.54313		S09_68686369 - S09_70776666		253		4.78 (1.35)	4.51 (1.09)	5.41 (1.16)	5.35 (1.12)		NO	NO	NO
MalicFM.Avi	MalicFM.Avi_6.1	S06_44618367	2	C & D		A/G	A	0.395683		0.17007	2.29455e-07		0.690907	9.35578		S06_44483780 - S06_44680217		25		0.07 (0.04)	0.07 (0.03)	0.04 (0.02)	0.04 (0.02)		NO	NO	YES
	MalicFM.Avi_6.2	S06_44818656	1	C & D		A/G	A	0.32963		0.933699	1.88957e-09		0.00254909	12.4024		S06_44760870 - S06_44821920		10		0.07 (0.04)	0.07 (0.04)	0.04 (0.02)	0.04 (0.02)		NO	YES	YES
	MalicFM.Avi_6.3	S06_44955568	1	C & D		A/C	A	0.268116		0.0749572	1.33133e-13		1.16115	18.2178		S06_44919354 - S06_44955590		8		0.08 (0.04)	0.09 (0.03)	0.04 (0.02)	0.04 (0.02)		NO	YES	YES
	MalicFM.Avi_6.4	S06_45008140	1	C & D		A/C	A	0.459259		0.356823	1.09233e-06		0.312234	8.3492		S06_44996740 - S06_45035130		8		0.07 (0.04)	0.07 (0.03)	0.04 (0.02)	0.04 (0.02)		NO	NO	YES
	MalicFM.Avi_7.1	S07_63989775	4	C & D		A/G	A	0.138686		0.0749572	1.33133e-13		1.16115	18.2178		S07_62281331 - S07_64079008		226		0.07 (0.04)	0.07 (0.04)	0.05 (0.03)	0.05 (0.03)		NO	NO	YES
	MalicFM.Avi_7.2	S07_64878195	1	C & D		A/G	A	0.160714		0.356823	1.09233e-06		0.312234	8.3492		S07_64861207 - S07_65597754		97		0.07 (0.03)	0.07 (0.04)	0.05 (0.03)	0.05 (0.03)		NO	NO	YES
MalicDM.Avi	MalicDM.Avi_6.1	S06_44618367	2	C & D		A/G	A	0.395683		0.0296493	4.19817e-06		1.7269	7.47534		S06_44483780 - S06_44680217		25		0.90 (0.51)	0.80 (0.38)	0.51 (0.24)	0.43 (0.20)		NO	NO	YES
	MalicDM.Avi_6.2	S06_44818656	1	C & D		A/G	A	0.32963		0.388201	3.16773e-09		0.273867	12.0783		S06_44760870 - S06_44821920		10		0.94 (0.55)	0.79 (0.41)	0.51 (0.22)	0.44 (0.19)		NO	YES	YES
	MalicDM.Avi_6.3	S06_44955568	1	C & D		A/C	A	0.268116		0.00534183	8.22989e-11		2.81769	14.3471		S06_44919354 - S06_44955590		8		1.06 (0.58)	0.93 (0.39)	0.51 (0.21)	0.43 (0.18)		NO	YES	YES
	MalicDM.Avi_6.4	S06_45008140	1	C & D		A/C	A	0.459259		0.388177	2.4001e-06		0.273894	7.83881		S06_44996740 - S06_45035130		8		0.91 (0.52)	0.75 (0.38)	0.49 (0.23)	0.42 (0.20)		NO	NO	YES
	MalicDM.Avi_7.1	S07_63989775	4	C & D		A/G	A	0.138686		0.00534183	8.22989e-11		2.81769	14.3471		S07_62281331 - S07_64079008		226		0.83 (0.53)	0.69 (0.41)	0.63 (0.40)	0.55 (0.33)		NO	NO	YES
	MalicDM.Avi_7.2	S07_64878195	1	C & D		A/G	A	0.160714		0.388177	2.4001e-06		0.273894	7.83881		S07_64861207 - S07_65597754		97		0.81 (0.49)	0.70 (0.41)	0.63 (0.39)	0.55 (0.32)		NO	NO	YES

## Sheet: TableS7_MLMM_trait
Table S7. QTLs identified under each watering regime (‘Control’ and ‘Drought’) using the univariate Multi Locus Mixed Model (MLMM) genome wide association mapping approach. Corrections for structure (PCoA) and relatedness (K) in the population were considered in the mapping models. Due to a relative small population siez, cofactor number for a given trait was limited to five to avoid over-estimat…
Trait	QTL	Marker	WR		Alleles	Minor allele	MAF		Pval			PVE			CI		Nb genes		Phenotypic Mean					In Linkage analysis (Albert et al. 2015)	In MTMM	Detected with related traits
																			Minor Allele		Major Allele
									Control	Drought		Control	Drought						Control	Drought	Control	Drought
Flw.Avi	Flw.Avi_3.1	S03_05239104	C		A/G	A	0.103571		1.09027e-05	0.767158		22.46	22.62		S03_04952119 - S03_05280398		30		132.69 (10.02)	130.54 (9.91)	129.05 (5.05)	129.31 (5.39)		NO	NO	NO
	Flw.Avi_10.1	S10_63958041	D		G/T	T	0.109929		0.0034971	2.3002e-05					S10_63958019 - S10_63959780		1		132.69 (6.95)	133.50 (5.59)	128.93 (5.44)	128.87 (5.79)		NO	NO	NO
	Flw.Avi_12.1	S12_63784031	D		A/T	T	0.0460993		0.0450552	3.59465e-09					S12_63772969 - S12_63854913		17		140.75 (4.29)	144.88 (3.42)	129.04 (5.44)	128.96 (5.32)		NO	YES	NO
Flw.Aga	Flw.Aga_4.1	S04_61175033	D		G/T	G	0.175182		5.00677e-08	8.28346e-05		x	15.9905		S04_61100688 - S04_61185790		9		95.80 (6.13)	95.82 (6.43)	90.36 (4.91)	89.67 (5.11)		YES	NO	NO
	Flw.Aga_5.1	S05_03454708	D		A/G	A	0.135714		0.364472	1.53174e-05					S05_03454610 - S05_63392432		1653		92.00 (8.57)	92.47 (9.87)	91.46 (5.02)	90.83 (5.13)		NO	NO	NO
Diam.Avi	Dia.Avi_2.1	S02_37440626	D		C/G	C	0.362319		0.920285	1.27718e-06		35.2192	27.4299		S02_37399921 - S02_38543388		136		13.83 (2.65)	10.07 (1.62)	15.70 (1.65)	11.36 (1.29)		NO	NO	NO
	Dia.Avi_2.2	S02_45714630	C		C/T	C	0.268		9.66e-06	0.15					S02_43551066 - S02_47190360		500		13.05 (2.04)	9.82 (1.54)	15.74 (1.85)	11.30 (1.39)		NO	NO	NO
	Dia.Avi_4.1	S04_00795442	D		A/G	A	0.36		0.35	2.63e-06					S04_00795226 - S04_00815054		2		15.32 (1.72)	10.61 (1.61)	14.96 (2.46)	11.07 (1.53)		NO	NO	NO
	Dia.Avi_5.1	S05_00722306	C		A/T	T	0.086		2.02e-06	0.37					S05_00708484 - S05_01184835		61		14.26 (2.86)	9.90 (1.89)	15.13 (2.12)	10.99 (1.49)		NO	NO	NO
	Dia.Avi_6.1	S06_37080820	C		C/G	C	0.076		1.22e-09	0.0105					S06_37080449 - S06_37216563		16		12.85 (2.92)	9.46 (2.39)	15.21 (2.06)	11.04 (1.42)		NO	NO	NO
	Dia.Avi_9.1	S09_30503025	D		C/T	T	0.05		0.38	8.3e-05					S09_17882178 - S09_54530233		410		14.63 (3.01)	9.22 (2.32)	15.07 (2.16)	11.00 (1.46)		NO	NO	NO
	Dia.Avi_10.1	S10_63806712	C & D		A/G	G	0.121		6.65e-05	3e-09					S10_61271970 - S10_63831665		336		14.55 (2.71)	10.53 (2.15)	15.11 (2.13)	10.95 (1.45)		NO	NO	NO
	Dia.Avi_11.1	S11_04253081	C		A/C	C	0.108		6.57e-05	0.593					S11_03862172 - S11_04304477		40		14.96 (3.14)	10.31 (2.09)	15.09 (2.12)	10.98 (1.50)		NO	NO	NO
	Dia.Avi_12.1	S12_04162345	D		A/T	A	0.095		0.08	1.71e-06					S12_00053649 - S12_04918540		600		13.30 (3.05)	8.99 (1.62)	15.19 (2.08)	11.14 (1.42)		YES	NO	NO
Leaf.Avi	Leaf.Avi_2.1	S02_44759276	C		A/G	A	0.133094		6.39975e-06	0.19958		13.4712	14.5398		S02_41731686 - S02_45231095		463		29.16 (4.21)	26.52 (3.95)	37.48 (4.80)	29.60 (4.50)		YES	NO	NO
	Leaf.Avi_2.2	S02_54107130	D		A/C	A	0.369565		0.185233	5.87364e-05					S02_54024321 - S02_54109392		6		33.43 (5.49)	25.99 (3.07)	37.41 (4.86)	30.76 (4.39)		NO	NO	NO
Leaf.Aga	Leaf.Aga_1.1	S01_77267501	D		C/T	C	0.244681		0.127126	3.82248e-06		8.15622	32.3476		S01_77069486 - S01_77360274		19		39.35 (4.68)	28.00 (3.42)	36.37 (5.14)	24.26 (3.02)		NO	NO	NO
	Leaf.Aga_2.1	S02_23197526	D		C/G	G	0.0857143		0.15271	3.67457e-05					S02_20334143 - S02_29361519		284		34.73 (3.36)	21.45 (2.66)	37.47 (5.23)	25.74 (3.45)		NO	NO	NO
	Leaf.Aga_2.2	S02_54301048	D		A/G	G	0.35		0.0636099	5.04456e-06					S02_54150422 - S02_54365596		31		38.43 (4.53)	27.24 (3.52)	36.52 (5.40)	24.23 (3.14)		NO	YES	NO
	Leaf.Aga_4.1	S04_55261794	C		G/T	G	0.196429		4.88429e-05	0.141359					S04_53051844 - S04_57912007		232		36.39 (6.82)	24.18 (2.84)	37.37 (4.79)	25.62 (3.69)		NO	NO	NO
Ht.Avi	Ht.Avi_2.1	S02_42796989	C		A/C	C	0.371429		7.02679e-08	0.0461749		43.9996	x		S02_42694399 - S02_42798866		14		109.58 (18.79)	105.59 (17.05)	123.68 (18.57)	116.37 (15.86)		NO	NO	YES
	Ht.Avi_3.1	S03_05431516	C		A/C	A	0.0815603		3.15554e-06	0.016273					S03_05415360 - S03_05878593		39		131.58 (18.55)	125.92 (25.52)	116.66 (18.82)	110.94 (16.64)		NO	YES	YES
	Ht.Avi_7.1	S07_57465601	C		A/G	G	0.107914		1.43203e-05	0.544516					S07_57373490 - S07_57818649		26		136.29 (18.61)	124.79 (22.39)	115.99 (19.02)	110.96 (16.69)		NO	NO	NO
	Ht.Avi_9.1	S09_67964045	C		A/G	G	0.149254		1.28303e-05	0.873949					S09_67434087 - S09_68878781		140		130.56 (24.89)	120.21 (20.14)	115.91 (18.41)	110.56 (16.68)		NO	NO	NO
Ht.Aga	Ht.Aga_1.1	S01_78912845	D		A/G	A	0.347826		0.0569188	1.82176e-05		19.8212	24.47		S01_78705157 - S01_78922723		19		113.82 (16.18)	111.86 (16.22)	103.14 (17.35)	97.65 (14.68)		NO	YES	NO
	Ht.Aga_2.2	S02_42796989	C		A/C	C	0.371429		7.12681e-05	0.00263475					S02_42694399 - S02_42798866		14		99.49 (17.62)	95.20 (14.99)	111.77 (16.32)	107.67 (15.73)		NO	NO	YES
	Ht.Aga_3.1	S03_04646817	C		A/G	A	0.139706		8.774e-05	0.0349052					S03_05415360 - S03_05878593		39		111.15 (23.32)	107.75 (24.10)	106.58 (16.79)	102.03 (15.34)		NO	NO	YES
	Ht.Aga_12.1	S12_37675869	D		C/T	C	0.135714		0.454853	9.38802e-06					S12_37599878 - S12_38230987		31		116.17 (14.15)	119.85 (20.43)	106.34 (17.81)	100.58 (14.72)		NO	NO	NO
Nbfruits.Avi	Nbfruits.Avi_4.1	S04_60700555	C		A/G	A	0.246376		9.79571e-05	0.882204		35.1253	22.2929		S04_60434838 - S04_60772015		40		61.96 (45.25)	60.97 (42.54)	57.24 (50.42)	55.93 (49.27)		NO	NO	NO
	Nbfruits.Avi_7.1	S07_55509779	C		G/T	T	0.125899		1.1694e-07	0.122563					S07_06053637 - S07_56486207		741		55.93 (52.15)	61.97 (50.47)	58.52 (48.60)	55.80 (47.02)		NO	NO	NO
	Nbfruits.Avi_9.1	S09_72445440	D		A/G	A	0.0827338		0.0452658	2.63931e-06					S09_64905415 - S09_72445440		819		143.36 (78.95)	142.77 (77.66)	50.70 (38.24)	49.44 (36.53)		NO	NO	NO
	Nbfruits.Avi_10.1	S10_51335068	D		G/T	G	0.0869565		0.270226	3.94764e-08					S10_51280338 -S10_54449875		97		111.17 (79.91)	110.92 (77.10)	52.59 (41.70)	51.26 (40.17)		NO	NO	NO
	Nbfruits.Avi_10.2	S10_62277373	D		C/T	T	0.0905797		0.185117	9.45238e-06					S10_61186144 - S10_62465136		167		60.34 (46.82)	58.51 (46.98)	58.20 (49.38)	56.96 (47.50)		NO	NO	NO
	Nbfruits.Avi_11.1	S11_56078411	C		C/T	T	0.0611511		7.94441e-10	0.0251959					S11_53329187 - S11_56103102		326		51.74 (40.59)	50.87 (39.18)	164.94 (63.58)	155.75 (72.57)		NO	NO	NO
	Nbfruits.Avi_12.1	S12_66305031	C		C/T	T	0.0821429		2.45038e-09	0.00380303					S12_66256781 - S12_66876283		103		93.77 (79.95)	80.48 (81.37)	55.60 (45.38)	54.60 (43.65)		NO	NO	NO
FW.Avi	FW.Avi_2.1	S02_33742091	D		A/G	A	0.152482		0.000935941	5.96353e-05		10.0747	24.2271		S02_02553179 - S02_33883746		677		17.30 (12.54)	14.10 (9.97)	13.03 (9.67)	10.55 (7.43)		NO	NO	NO
	FW.Avi_2.2	S02_41845569	C & D		A/G	A	0.157143		2.44061e-05	4.90026e-07					S02_41013188 - S02_42883046		250		17.74 (13.15)	15.01 (11.30)	13.46 (9.80)	10.74 (7.24)		NO	NO	YES
	FW.Avi_3.1	S03_04936236	C & D		G/T	T	0.040146		1.2638e-07	3.42369e-09					S03_04884492 - S03_04952119		6		20.60 (10.98)	19.94 (14.21)	13.53 (10.14)	10.86 (7.48)		NO	NO	YES
FW.Aga	FW.Aga_2.1	S02_41846196	C		A/G	A	0.160714		3.84627e-06	0.0121		12.01	x		S02_41013188 - S02_42883046		250		17.22 (14.36)	11.30 (8.15)	14.07 (10.17)	9.86 (6.26)		NO	NO	YES
	FW.Aga_3.1	S03_04936236	C		G/T	T	0.040146		1.65637e-10	0.00239					S03_04884492 - S03_04952119		6		17.87 (10.70)	15.19 (8.42)	14.37 (11.00)	9.98 (6.57)		NO	NO	YES
FIR.Avi	FIR.Avi_3.1	S03_61746913	C		C/G	C	0.438406		2.69964e-05	0.00608		20.939	10.0419		S03_61480293 - S03_61933676		50		40.09 (6.11)	39.74 (5.84)	34.48 (7.88)	33.91 (9.14)		NO	NO	NO
	FIR.Avi_4.1	S04_01125363	D		A/T	T	0.0460993		0.101591	6.55345e-06					S04_00776147 - S04_66074563		2573		36.75 (4.28)	36.04 (6.92)	37.18 (7.93)	36.77 (8.47)		YES	NO	NO
	FIR.Avi_5.1	S05_59890680	C		A/G	G	0.158273		1.92372e-05	0.127					S05_59826520 - S05_60842588		72		45.5 (5.93)	44.73 (6.83)	35.47 (6.90)	35.04 (7.64)		NO	NO	YES
	FIR.Avi_9.1	S09_70683643	C		A/G	A	0.381295		6.71368e-08	0.0741					S09_70467811 - S09_70726354		31		40.16 (6.34)	39.45 (7.31)	35.36 (8.26)	35.05 (8.71)		NO	NO	NO
	FIR.Avi_12.1	S12_63739559	C		A/G	A	0.133094		8.89184e-07	0.00673					S12_63735917 - S12_63772969		6		43.35 (5.81)	42.42 (6.57)	36.30 (7.71)	35.87 (8.35)		NO	NO	NO
FIR.Aga	FIR.Aga_1.2	S01_79245417	C		C/T	T	0.489209		1.24562e-05	0.041		35.4993	19.9889		S01_79244754 - S01_79329319		6		33.01 (7.25)	33.6 (7.04)	31.05 (6.40)	32.57 (4.94)		NO	NO	NO
	FIR.Aga_2.3	S02_45753277	C		C/G	G	0.121429		4.88998e-09	0.0294485					S02_43174670 - S02_46637841		458		33.16 (4.87)	33.73 (5.91)	31.89 (7.13)	33.19 (6.06)		NO	NO	NO
	FIR.Aga_5.1	S05_06166742	C		A/G	A	0.0539568		1.59685e-10	0.296					S05_06127298 - S05_06166869		5		44.42 (7.46)	38.12 (10.78)	31.42 (6.41)	33.04 (5.81)		NO	NO	NO
	FIR.Aga_5.2	S05_39651305	C		G/T	G	0.333333		1.03752e-05	0.35853					S05_12980574 - S05_61893851		928		37.25 (9.06)	37.19 (7.09)	29.90 (6.02)	31.82 (5.71)		NO	NO	NO
	FIR.Aga_6.1	S06_31113974	C		C/T	T	0.114286		2.08936e-05	0.704					S06_00714720 - S06_33278408		858		39.28 (7.46)	36.49 (5.75)	31.09 (6.29)	32.73 (6.03)		NO	YES	NO
	FIR.Aga_10.1	S10_01729769	D		C/T	T	0.336957		0.00669616	3.63903e-05					S10_01692739 - S10_01732995		4		34.25 (6.96)	36.30 (6.27)	30.94 (6.64)	31.48 (5.32)		NO	NO	NO
	FIR.Aga_11.1	S11_53906744	D		A/G	G	0.057971		0.072	1.63896e-05					S11_53885050 - S11_53906868		2		42.18 (6.79)	41.80 (7.75)	31.56 (6.55)	32.68 (5.67)		NO	YES	NO
VitCFM.Avi	VitCFM.Avi_4.1	S04_66307772	C		C/T	T	0.1		6.99997e-07	0.0934847		43.2432	15.774		S04_65379851 - S04_66310248		137		0.05 (0.01)	0.06 (0.01)	0.04 (0.01)	0.04 (0.01)		NO	NO	NO
	VitCFM.Avi_7.1	S07_02439123	C		C/T	C	0.146429		6.19844e-05	0.403462					S07_02288174 - S07_02555727		25		0.04 (0.01)	0.05 (0.02)	0.04 (0.01)	0.04 (0.01)		NO	NO	NO
	VitCFM.Avi_9.1	S09_72445440	C & D		A/G	A	0.0827338		1.31343e-07	2.53348e-06					S09_63941084 - S09_72445440		899		0.06 (0.01)	0.06 (0.02)	0.04 (0.01)	0.04 (0.01)		NO	YES	NO
	VitCFM.Avi_12.1	S12_37682943	C		A/T	A	0.251799		1.18669e-05	0.00036872					S12_37675869 - S12_38019152		18		0.03 (0.01)	0.04 (0.01)	0.04 (0.01)	0.05 (0.01)		NO	NO	NO
VitCDM.Avi	VitCDM.Avi_1.1	S01_93702068	D		C/T	T	0.225		0.934076	8.37687e-07		27.7739	48.379		S01_93475357 - S01_93756590		42		0.50 (0.10)	0.54 (0.11)	0.46 (0.09)	0.45 (0.08)		NO	NO	NO
	VitCDM.Avi_2.1	S02_44792038	D		A/G	A	0.160714		0.668135	3.76542e-05					S02_43174670 - S02_45231095		262		0.49 (0.12)	0.44 (0.11)	0.46 (0.08)	0.47 (0.08)		NO	NO	NO
	VitCDM.Avi_4.1	S04_60146783	D		C/T	C	0.0992908		0.0819936	3.37082e-05					S04_59964385 - S04_64259982		494		0.46 (0.15)	0.45 (0.17)	0.47 (0.09)	0.47 (0.08)		YES	NO	NO
	VitCDM.Avi_4.2	S04_65828262	C		C/G	G	0.0567376		1.81166e-05	0.527					S04_65379851 - S04_66310248		137		0.47 (0.10)	0.47 (0.09)	0.38 (0.05)	0.40 (0.09)		NO	NO	NO
	VitCDM.Avi_8.1	S08_64589549	D		C/T	T	0.0535714		0.128368	1.33907e-09					S08_64480925 - S08_64630487		21		0.57 (0.08)	0.65 (0.08)	0.46 (0.09)	0.46 (0.08)		NO	YES	NO
	VitCDM.Avi_9.1	S09_66376508	C		A/G	G	0.115942		5.88947e-05	0.787					S09_66276116 - S09_68878781		273		0.56 (0.12)	0.55 (0.12)	0.45 (0.08)	0.46 (0.08)		NO	NO	NO
	VitCDM.Avi_11.1	S11_54785642	D		A/G	A	0.121429		0.856207	2.84538e-05					S11_54703558 - S11_54785660		7		0.52 (0.12)	0.50 (0.10)	0.46 (0.09)	0.47 (0.09)		NO	NO	NO
	VitCDM.Avi_12.1	S12_15121088	C		C/T	T	0.282143		2.6053e-07	0.0443					S12_06682212 - S12_47804753		796		0.42 (0.09)	0.44 (0.10)	0.49 (0.09)	0.48 (0.09)		NO	NO	NO
DMW.Avi	DMW.Avi_4.1	S04_66307772	C		C/T	T	0.1		5.07977e-06	0.00509283		39.0049	x		S04_65379851 - S04_66310248		137		11.69 (2.15)	12.17 (1.73)	8.19 (1.37)	9.23 (1.25)		NO	NO	NO
	DMW.Avi_9.1	S09_03477979	C		A/G	A	0.489209		6.70819e-06	0.00376934					S09_03477432 - S09_03484890		2		7.49 (0.98)	8.67 (1.09)	9.58 (1.83)	10.35 (1.50)		NO	NO	NO
SSC.Avi	SSC.Avi_1.2	S01_96226845	D		A/G	A	0.380435		0.146929	7.90427e-05		63.8495	48.5045		S01_96218696 - S01_96251030		7		6.24 (0.85)	7.08 (0.98)	6.89 (1.42)	7.71 (0.99)		NO	NO	NO
	SSC.Avi_3.1	S03_63618158	C		G/T	G	0.195652		3.84406e-05	0.0329					S03_63446585 - S03_66405358		394		6.78 (0.86)	7.58 (0.79)	6.6 (1.37)	7.41 (1.07)		YES	NO	NO
	SSC.Avi_4.1	S04_66307772	C & D		C/T	T	0.1		6.03494e-05	8.9553e-07					S04_65379851 - S04_66310248		137		8.82 (1.96)	8.80 (1.38)	6.36 (0.90)	7.31 (0.87)		NO	YES	YES
	SSC.Avi_6.1	S06_40544875	D		A/T	A	0.164234		0.23003	5.48399e-09					S06_38737934 - S06_41363544		327		6.63 (0.94)	7.76 (0.80)	6.64 (1.35)	7.40 (1.06)		NO	NO	NO
	SSC.Avi_9.1	S09_03477979	C		A/G	A	0.489209		1.00599e-08	0.00137					S09_03477432 - S09_03484890		2		5.93 (0.71)	6.91 (0.70)	7.32 (1.36)	7.98 (0.97)		NO	NO	NO
	SSC.Avi_10.1	S10_64149793	C		C/G	G	0.0425532		5.96063e-10	0.0734					S10_64037481 - S10_64218704		24		10.7 (0.70)	9.88 (0.69)	6.44 (0.95)	7.35 (0.89)		NO	YES	YES
	SSC.Avi_11.2	S11_53499851	C		A/T	A	0.140741		7.36997e-07	0.524					S11_51755215 - S11_54306131		262		7.04 (0.88)	7.59 (1.24)	6.61 (1.35)	7.46 (1.01)		YES	NO	NO
GlucoseFM.Avi	GlucoseFM.Avi_6.1	S06_38712034	D		A/G	A	0.392086		0.97	5.7813e-05		18.0689	14.8863		S06_38339288 - S06_38737934		36		2.05 (0.62)	2.44 (0.52)	1.92 (0.43)	2.12 (0.40)		NO	NO	NO
	GlucoseFM.Avi_10.1	S10_64149793	C		C/G	G	0.0425532		4.56877e-05	0.121					S10_64037481 - S10_64218704		24		3.09 (0.35)	2.84 (0.50)	1.92 (0.47)	2.22 (0.45)		NO	NO	YES
GlucoseDM.Avi	GlucoseDM.Avi_9.1	S09_65267978	C		A/T	T	0.0496454		3.83064e-05	0.757		11.8039	x		S09_65245403 - S09_65515551		19		40.51 (7.36)	29.50 (4.08)	29.42 (5.79)	30.08 (4.60)		NO	NO	YES
FructoseFM.Avi	FructoseFM.Avi_4.1	S04_03214865	D		A/G	A	0.411538		0.410425	4.4911e-06		29.4603	43.723		S04_03049365 - S04_03220487		20		2.65 (0.87)	3.07 (0.52)	2.27 (0.54)	2.63 (0.52)		NO	NO	NO
	FructoseFM.Avi_6.1	S06_42161946	D		A/C	A	0.282609		0.0105648	1.87753e-07					S06_41994475 - S06_42200096		28		2.70 (0.66)	3.06 (0.48)	2.22 (0.59)	2.64 (0.45)		NO	NO	NO
	FructoseFM.Avi_9.1	S09_00629861	C		A/G	G	0.308824		7.49316e-05	0.144					S09_00573899 - S09_00630035		7		2.23 (0.71)	2.81 (0.55)	2.42 (0.61)	2.74 (0.50)		NO	NO	NO
	FructoseFM.Avi_10.1	S10_64149793	C		C/G	G	0.0425532		1.09898e-07	0.3					S10_64037481 - S10_64218704		24		3.86 (0.67)	3.66 (0.73)	2.28 (0.56)	2.72 (0.47)		NO	YES	YES
	FructoseFM.Avi_11.2	S11_48782844	D		A/T	T	0.125899		0.949968	1.12705e-05					S11_07715560 - S11_51773615		1065		2.30 (0.56)	2.60 (0.58)	2.35 (0.66)	2.78 (0.51)		NO	YES	YES
	FructoseFM.Avi_11.3	S11_52838456	D		C/T	C	0.308511		0.440748	3.54757e-08					S11_52804397 - S11_52843956		5		2.66 (0.79)	3.02 (0.59)	2.23 (0.53)	2.65 (0.44)		NO	NO	NO
FructoseDM.Avi	FructoseDM.Avi_9.1	S09_65267978	C		A/T	T	0.0496454		4.74275e-07	0.847		25.91	13.5324		S09_65245403 - S09_65515551		19		48.08 (14.05)	34.55 (4.73)	34.90 (6.62)	37.13 (4.75)		NO	YES	YES
	FructoseDM.Avi_9.2	S09_71641196	C		C/T	T	0.0921986		5.08715e-06	0.572896					S09_69036458 - S09_72380672		417		41.79 (7.58)	36.84 (3.88)	34.92 (7.21)	36.97 (4.73)		NO	NO	NO
	FructoseDM.Avi_10.1	S10_60291460	D		A/C	C	0.118705		0.0546332	9.56949e-06					S10_60120813 - S10_60370609		31		33.93 (8.12)	33.02 (5.29)	35.87 (7.38)	37.57 (4.53)		NO	NO	NO
pH.Avi	pH.Avi_2.1	S02_36790779	C		A/T	T	0.355556		2.11596e-06	0.306		38.9266	14.1419		S02_36790187 - S02_36794605		1		4.28 (0.21)	4.22 (0.21)	4.20 (0.15)	4.16 (0.16)		NO	NO	NO
	pH.Avi_2.2	S02_45761358	C		C/T	T	0.192857		2.1388e-06	0.041					S02_45754552 - S02_45803170		4		4.13 (0.11)	4.08 (0.11)	4.25 (0.19)	4.20 (0.19)		NO	NO	NO
	pH.Avi_4.2	S04_66307772	C		C/T	T	0.1		9.94908e-11	0.047					S04_65379851 - S04_66310248		137		4.38 (0.33)	4.31 (0.33)	4.21 (0.15)	4.17 (0.16)		NO	NO	NO
	pH.Avi_6.1	S06_40541416	D		A/C	A	0.273723		0.156	3.64591e-06					S06_38403520 - S06_40705760		289		4.27 (0.23)	4.23 (0.23)	4.21 (0.15)	4.16 (0.16)		YES	YES	NO
	pH.Avi_11.2	S11_54970111	C		C/T	C	0.383212		8.94723e-08	0.00828					S11_54970033 - S11_54997853		3		4.15 (0.12)	4.13 (0.17)	4.27 (0.20)	4.20 (0.19)		NO	NO	NO
CitricFM.Avi	CitricFM.Avi_6.1	S06_02162057	C		A/G	A	0.114815		3.0255e-06	0.895		15.5531	x		S06_02137937 - S06_02181350		4		0.55 (0.15)	0.53 (0.10)	0.42 (0.09)	0.48 (0.10)		NO	NO	NO
CitricDM.Avi	CitricDM.Avi_1.1	S01_86174739	D		A/G	A	0.317164		0.00520192	7.71386e-05		13.3214	24.5005		S01_86155227 - S01_86197878		6		5.65 (1.06)	5.54 (1.18)	5.14 (1.23)	5.16 (1.15)		NO	NO	NO
	CitricDM.Avi_6.1	S06_01579723	C & D		C/T	C	0.467153		1.79645e-06	3.15876e-05					S06_01579658 - S06_01584491		1		5.77 (0.91)	5.63 (1.10)	4.90 (1.23)	4.94 (1.08)		NO	NO	NO
	CitricDM.Avi_6.2	S06_02083443	D		A/G	A	0.141844		0.0727651	9.84095e-06					S06_02010370 - S06_02088013		7		5.47 (1.13)	5.74 (1.11)	5.32 (1.21)	5.22 (1.17)		NO	NO	NO
MalicFM.Avi	MalicFM.Avi_3.1	S03_65147049	C		A/G	G	0.0964286		4.52588e-05	0.384		43.0794	36.8466		S03_65096212 - S03_65165483		9		0.10 (0.04)	0.08 (0.04)	0.05 (0.03)	0.05 (0.03)		NO	NO	NO
	MalicFM.Avi_6.2	S06_44821920	C		C/T	T	0.4		7.37583e-05	0.00837689					S06_44760870 - S06_44821920		10		0.07 (0.04)	0.07 (0.04)	0.04 (0.02)	0.04 (0.02)		NO	YES	YES
	MalicFM.Avi_6.3	S06_44955568	C & D		A/C	A	0.268116		2.92519e-06	1.87566e-19					S06_44919354 - S06_44955590		8		0.08 (0.04)	0.09 (0.03)	0.04 (0.02)	0.04 (0.02)		NO	YES	YES
MalicDM.Avi	MalicDM.Avi_4.1	S04_03821452	D		A/G	G	0.321429		0.689204	2.66723e-06		24.3386	39.4345		S04_03636527 - S04_04103239		31		0.56 (0.44)	0.4 (0.23)	0.73 (0.42)	0.66 (0.35)		NO	NO	NO
	MalicDM.Avi_6.2	S06_44821920	C		C/T	T	0.4		8.25033e-11	0.0130949					S06_44760870 - S06_44821920		10		0.88 (0.53)	0.74 (0.41)	0.51 (0.22)	0.45 (0.19)		NO	YES	YES
	MalicDM.Avi_6.3	S06_44955568	D		A/C	A	0.268116		0.0001864	1.26781e-17					S06_44919354 - S06_44955590		8		1.06 (0.58)	0.93 (0.39)	0.51 (0.21)	0.43 (0.18)		NO	YES	YES
Yield.Avi	Yield.Avi_1.1	S01_86549187	C		A/G	G	0.464286		4.85697e-05	0.00088448		16.0452	x		S01_86416471 - S01_86764273		49		908.87 (423.68)	712.18 (324.21)	388.79 (323.46)	350.27 (275.33)		NO	NO	NO

## Sheet: TableS8_MLMM_delta
Table S8. QTLs identified for plasticity data each ([Drought - Control]/Control) using the univariate Multi Locus Mixed Model (MLMM) genome wide association mapping approach. Corrections for structure (PCoA) and relatedness (K) in the population were considered in the mapping models. Due to a relative small population siez, cofactor number for a given trait was limited to five to avoid over-estim…
Trait	QTL	Marker	Interaction		Alleles	Minor allele	MAF		Pval	PVE		CI		Nb of genes		Phenotypic Mean					In Linkage analysis (Albert et al. 2015)	In MTMM	Detected with related traits
																Minor Allele		Major Allele
																Control	Drought	Control	Drought
Flw.Avi	Flw.Avi_1.1	S01_81268707	dif.		A/T	A	0.148936		2.36318e-06	31.9878		S01_65441663 - S01_82129091		794		124.79 (3.58)	126.32 (5.92)	130.19 (5.71)	129.91 (5.79)		NO	NO	NO
	Flw.Avi_6.1	S06_36868039	dif.		C/T	C	0.0964286		7.58936e-05	31.9878		S06_36863610 - S06_37080449		28		133.79 (6.36)	131.71 (5.57)	129.17 (5.71)	129.39 (5.92)		NO	NO	NO
	Flw.Avi_9.1	S09_69822374	dif.		C/T	T	0.324818		1.3998e-07	31.9878		S09_69805632 - S09_69863659		7		130.54 (5.35)	132.13 (5.98)	128.84 (5.97)	128.14 (5.62)		NO	YES	NO
Diam.Avi	Dia.Avi_5.2	S05_63208652	ant.		C/T	T	0.20438		4.60816e-05	17.3102		S05_63195097 - S05_63212646		4		13.99 (2.06)	11.57 (1.07)	15.32 (2.21)	10.77 (1.62)		NO	NO	NO
Diam.Aga	Dia.Aga_2.1	S02_37189313	dif.		G/T	G	0.144928		9.63194e-05	41.9398		S02_37184874 - S02_37191005		2		16.5 (3.65)	9.62 (1.87)	17.72 (3.29)	11.3 (1.74)		NO	NO	NO
	Dia.Aga_2.2	S02_51865550	ant.		A/C	A	0.371429		4.86838e-05			S02_51650495 - S02_51919149		36		16.82 (2.73)	11.69 (1.47)	18.18 (3.68)	10.63 (1.92)		NO	NO	NO
	Dia.Aga_2.3	S02_54514543	dif.		A/G	G	0.379562		1.60157e-05			S02_54469192 - S02_54663481		25		16.44 (4.43)	9.82 (1.51)	17.14 (3.03)	11.72 (1.80)		NO	NO	NO
	Dia.Aga_6.1	S06_36268579	ant.		C/T	C	0.12766		8.43726e-05			S06_23658102 - S06_36452989		516		15.38 (3.63)	11.54 (2.61)	17.94 (3.26)	10.98 (1.72)		NO	NO	NO
Leaf.Avi	Leaf.Avi_8.1	S08_54530105	dif.		A/G	G	0.437956		4.53486e-05	14.5787		S08_53091104 - S08_54694932		96		35.72 (6.2)	27.05 (3.86)	36.64 (4.76)	30.64 (4.43)		NO	NO	NO
FW.Aga	FW.Aga_1.1	S01_83689607	dif.		A/G	G	0.0886525		3.28043e-05	40.3734		S01_83601169 - S01_83829584		32		23.38 (17.96)	12.23 (7.31)	13.86 (9.81)	10.01 (6.61)		NO	NO	NO
	FW.Aga_10.1	S10_58874864	dif.		A/T	A	0.120567		4.62458e-07			S10_03226112 - S10_59367926		1287		11.86 (11.02)	7.22 (6.30)	15.03 (11.07)	10.62 (6.69)		NO	NO	NO
	FW.Aga_11.1	S11_50391249	ant.		G/T	G	0.14539		2.74714e-11			S11_50391249 - S11_50650028		17		15.96 (15.48)	8.41 (6.31)	14.39 (10.27)	10.48 (6.78)		YES	NO	NO
VitCFM.Avi	VitCFM.Avi_10.1	S10_00934508	dif.		A/G	G	0.281022		3.88939e-05	11.4047		S10_00794787 - S10_01058432		39		0.05 (0.01)	0.05 (0.02)	0.04 (0.01)	0.04 (0.01)		NO	NO	NO
SSC.Avi	SSC.Avi_1.1	S01_18519338	dif.		G/T	T	0.345324		1.4704e-05	46.2266		S01_16810275 - S01_75465013		869		6.23 (0.80)	7.03 (0.78)	6.83 (1.42)	7.67 (1.06)		NO	NO	NO
	SSC.Avi_2.1	S02_37342703	dif.		C/T	T	0.199275		2.21235e-08			S02_37328736 - S02_37363836		8		7.64 (1.97)	7.82 (1.51)	6.39 (0.96)	7.37 (0.86)		NO	NO	NO
	SSC.Avi_2.2	S02_40059311	dif.		C/T	T	0.212766		1.1709e-07			S02_40022938 - S02_40112224		8		5.88 (1.04)	7.08 (1.09)	6.86 (1.25)	7.57 (0.98)		NO	NO	NO
	SSC.Avi_11.3	S11_56007490	dif.		C/T	T	0.140288		1.07128e-08			S11_54638378 - S11_56010332		172		6.57 (1.13)	6.94 (1.20)	6.61 (1.32)	7.51 (0.98)		YES	NO	NO
GlucoseFM.Avi	GlucoseFM.Avi_4.1	S04_65907012	ant.		A/G	G	0.155556		1.30889e-05	13.6882		S04_65379851 - S04_66310248		137		1.65 (0.35)	2.35 (0.51)	2.06 (0.52)	2.24 (0.47)		NO	YES	YES
FructoseDM.Avi	FructoseDM.Avi_1.1	S01_97877551	ant.		A/C	A	0.345324		6.70402e-05	12.2133		S01_97427564 - S01_97994925		79		33.28 (7.17)	37.97 (5.56)	36.7 (7.55)	36.42 (4.29)		NO	NO	NO
pH.Avi	pH.Avi_2.3	S02_49491595	dif.		C/T	T	0.377778		5.89197e-05	23.2072		S02_49400287 - S02_49495091		10		4.23 (0.20)	4.13 (0.17)	4.23 (0.18)	4.20 (0.19)		YES	NO	NO
	pH.Avi_4.1	S04_01562490	ant.		G/T	T	0.228571		6.64837e-06			S04_01163881 - S04_65379851		2427		4.22 (0.17)	4.21 (0.20)	4.23 (0.19)	4.17 (0.18)		NO	NO	NO
	pH.Avi_11.1	S11_10018811	ant.		C/T	T	0.0460993		2.73828e-06			S11_09789608 - S11_52898152		1079		4.13 (0.12)	4.29 (0.15)	4.24 (0.19)	4.17 (0.18)		NO	NO	NO
CitricDM.Avi	CitricDM.Avi_10.1	S10_00794787	ant.		A/G	G	0.282609		2.74633e-05	13.4515		S10_00482363 - S10_03449112		375		4.97 (1.29)	5.30 (1.10)	5.48 (1.12)	5.22 (1.12)		NO	NO	NO
